# Supplementary material for: Aminopeptidase B, a glucagon-processing enzyme: site directed mutagenesis of the Zn2+-binding motif and molecular modelling
Source: BMC Biochem. 2007 Oct 31;8:21. doi: 10.1186/1471-2091-8-21 (PMC2241622; doi:10.1186/1471-2091-8-21)
Supplement: Additional file 1 — Structural model of rAp-B. The data provided allow visualizing the 3D structural model of rAp-B. [file 1471-2091-8-21-S1.pdb]

REMARK  FINAL COORDINATES WRITTEN BY NAMD AT TIMESTEP 20000
ATOM      1  N   GLU     1     -15.022   2.849  69.566  1.00  0.00      RAPB   
ATOM      2  HT1 GLU     1     -14.371   2.049  69.489  0.00  0.00      RAPB   
ATOM      3  HT2 GLU     1     -15.884   2.475  70.077  0.00  0.00      RAPB   
ATOM      4  HT3 GLU     1     -14.614   3.624  70.117  0.00  0.00      RAPB   
ATOM      5  CA  GLU     1     -15.486   3.305  68.237  1.00  0.00      RAPB   
ATOM      6  HA  GLU     1     -15.416   2.468  67.555  0.00  0.00      RAPB   
ATOM      7  CB  GLU     1     -16.989   3.748  68.333  1.00  0.00      RAPB   
ATOM      8  HB1 GLU     1     -17.116   4.428  69.206  0.00  0.00      RAPB   
ATOM      9  HB2 GLU     1     -17.301   4.319  67.432  0.00  0.00      RAPB   
ATOM     10  CG  GLU     1     -17.998   2.567  68.464  1.00  0.00      RAPB   
ATOM     11  HG1 GLU     1     -18.990   2.924  68.806  0.00  0.00      RAPB   
ATOM     12  HG2 GLU     1     -18.119   2.047  67.491  0.00  0.00      RAPB   
ATOM     13  CD  GLU     1     -17.479   1.551  69.468  1.00  0.00      RAPB   
ATOM     14  OE1 GLU     1     -17.276   1.952  70.640  1.00  0.00      RAPB   
ATOM     15  OE2 GLU     1     -16.933   0.534  68.977  1.00  0.00      RAPB   
ATOM     16  C   GLU     1     -14.588   4.381  67.730  1.00  0.00      RAPB   
ATOM     17  O   GLU     1     -13.517   4.625  68.282  1.00  0.00      RAPB   
ATOM     18  N   SER     2     -15.008   5.044  66.637  1.00  0.00      RAPB   
ATOM     19  HN  SER     2     -15.891   4.898  66.195  0.00  0.00      RAPB   
ATOM     20  CA  SER     2     -14.225   6.108  66.086  1.00  0.00      RAPB   
ATOM     21  HA  SER     2     -13.168   5.904  66.192  0.00  0.00      RAPB   
ATOM     22  CB  SER     2     -14.569   6.370  64.592  1.00  0.00      RAPB   
ATOM     23  HB1 SER     2     -13.999   7.235  64.186  0.00  0.00      RAPB   
ATOM     24  HB2 SER     2     -14.270   5.471  64.006  0.00  0.00      RAPB   
ATOM     25  OG  SER     2     -15.971   6.571  64.397  1.00  0.00      RAPB   
ATOM     26  HG1 SER     2     -16.188   7.469  64.699  0.00  0.00      RAPB   
ATOM     27  C   SER     2     -14.551   7.331  66.871  1.00  0.00      RAPB   
ATOM     28  O   SER     2     -15.412   7.305  67.749  1.00  0.00      RAPB   
ATOM     29  N   SER     3     -13.846   8.440  66.587  1.00  0.00      RAPB   
ATOM     30  HN  SER     3     -13.159   8.510  65.870  0.00  0.00      RAPB   
ATOM     31  CA  SER     3     -14.123   9.646  67.304  1.00  0.00      RAPB   
ATOM     32  HA  SER     3     -14.191   9.438  68.364  0.00  0.00      RAPB   
ATOM     33  CB  SER     3     -13.051  10.741  67.059  1.00  0.00      RAPB   
ATOM     34  HB1 SER     3     -13.368  11.722  67.479  0.00  0.00      RAPB   
ATOM     35  HB2 SER     3     -12.122  10.435  67.591  0.00  0.00      RAPB   
ATOM     36  OG  SER     3     -12.734  10.862  65.669  1.00  0.00      RAPB   
ATOM     37  HG1 SER     3     -13.447  11.359  65.248  0.00  0.00      RAPB   
ATOM     38  C   SER     3     -15.459  10.121  66.845  1.00  0.00      RAPB   
ATOM     39  O   SER     3     -15.948   9.713  65.792  1.00  0.00      RAPB   
ATOM     40  N   GLY     4     -16.094  10.989  67.652  1.00  0.00      RAPB   
ATOM     41  HN  GLY     4     -15.730  11.304  68.531  0.00  0.00      RAPB   
ATOM     42  CA  GLY     4     -17.392  11.487  67.315  1.00  0.00      RAPB   
ATOM     43  HA1 GLY     4     -18.041  10.636  67.169  0.00  0.00      RAPB   
ATOM     44  HA2 GLY     4     -17.311  12.160  66.474  0.00  0.00      RAPB   
ATOM     45  C   GLY     4     -17.853  12.260  68.501  1.00  0.00      RAPB   
ATOM     46  O   GLY     4     -17.052  12.673  69.338  1.00  0.00      RAPB   
ATOM     47  N   PRO     5     -19.129  12.484  68.592  1.00  0.00      RAPB   
ATOM     48  CA  PRO     5     -19.606  13.194  69.737  1.00  0.00      RAPB   
ATOM     49  HA  PRO     5     -19.028  14.094  69.902  0.00  0.00      RAPB   
ATOM     50  CD  PRO     5     -20.187  12.103  67.652  1.00  0.00      RAPB   
ATOM     51  HD1 PRO     5     -20.120  12.746  66.747  0.00  0.00      RAPB   
ATOM     52  HD2 PRO     5     -20.126  11.027  67.376  0.00  0.00      RAPB   
ATOM     53  CB  PRO     5     -21.078  13.493  69.394  1.00  0.00      RAPB   
ATOM     54  HB1 PRO     5     -21.129  14.471  68.865  0.00  0.00      RAPB   
ATOM     55  HB2 PRO     5     -21.732  13.534  70.289  0.00  0.00      RAPB   
ATOM     56  CG  PRO     5     -21.481  12.377  68.421  1.00  0.00      RAPB   
ATOM     57  HG1 PRO     5     -22.326  12.659  67.762  0.00  0.00      RAPB   
ATOM     58  HG2 PRO     5     -21.752  11.468  69.005  0.00  0.00      RAPB   
ATOM     59  C   PRO     5     -19.443  12.317  70.929  1.00  0.00      RAPB   
ATOM     60  O   PRO     5     -19.691  11.117  70.826  1.00  0.00      RAPB   
ATOM     61  N   SER     6     -19.013  12.890  72.066  1.00  0.00      RAPB   
ATOM     62  HN  SER     6     -18.746  13.849  72.130  0.00  0.00      RAPB   
ATOM     63  CA  SER     6     -18.828  12.103  73.244  1.00  0.00      RAPB   
ATOM     64  HA  SER     6     -19.722  11.520  73.416  0.00  0.00      RAPB   
ATOM     65  CB  SER     6     -17.568  11.168  73.213  1.00  0.00      RAPB   
ATOM     66  HB1 SER     6     -17.548  10.501  74.100  0.00  0.00      RAPB   
ATOM     67  HB2 SER     6     -17.659  10.513  72.316  0.00  0.00      RAPB   
ATOM     68  OG  SER     6     -16.322  11.867  73.112  1.00  0.00      RAPB   
ATOM     69  HG1 SER     6     -16.071  12.216  73.982  0.00  0.00      RAPB   
ATOM     70  C   SER     6     -18.679  13.060  74.373  1.00  0.00      RAPB   
ATOM     71  O   SER     6     -18.650  14.273  74.173  1.00  0.00      RAPB   
ATOM     72  N   SER     7     -18.599  12.531  75.606  1.00  0.00      RAPB   
ATOM     73  HN  SER     7     -18.561  11.549  75.748  0.00  0.00      RAPB   
ATOM     74  CA  SER     7     -18.441  13.408  76.722  1.00  0.00      RAPB   
ATOM     75  HA  SER     7     -19.107  14.256  76.616  0.00  0.00      RAPB   
ATOM     76  CB  SER     7     -18.728  12.715  78.083  1.00  0.00      RAPB   
ATOM     77  HB1 SER     7     -19.761  12.297  78.043  0.00  0.00      RAPB   
ATOM     78  HB2 SER     7     -18.018  11.868  78.228  0.00  0.00      RAPB   
ATOM     79  OG  SER     7     -18.634  13.624  79.188  1.00  0.00      RAPB   
ATOM     80  HG1 SER     7     -19.096  13.220  79.934  0.00  0.00      RAPB   
ATOM     81  C   SER     7     -17.035  13.907  76.703  1.00  0.00      RAPB   
ATOM     82  O   SER     7     -16.107  13.193  76.324  1.00  0.00      RAPB   
ATOM     83  N   CYS     8     -16.862  15.179  77.102  1.00  0.00      RAPB   
ATOM     84  HN  CYS     8     -17.649  15.760  77.279  0.00  0.00      RAPB   
ATOM     85  CA  CYS     8     -15.581  15.814  77.182  1.00  0.00      RAPB   
ATOM     86  HA  CYS     8     -15.037  15.639  76.262  0.00  0.00      RAPB   
ATOM     87  CB  CYS     8     -15.704  17.335  77.460  1.00  0.00      RAPB   
ATOM     88  HB1 CYS     8     -16.135  17.494  78.472  0.00  0.00      RAPB   
ATOM     89  HB2 CYS     8     -14.681  17.775  77.461  0.00  0.00      RAPB   
ATOM     90  SG  CYS     8     -16.739  18.181  76.218  1.00  0.00      RAPB   
ATOM     91  HG1 CYS     8     -16.472  19.417  76.618  0.00  0.00      RAPB   
ATOM     92  C   CYS     8     -14.819  15.174  78.294  1.00  0.00      RAPB   
ATOM     93  O   CYS     8     -13.591  15.105  78.262  1.00  0.00      RAPB   
ATOM     94  N   HSD     9     -15.549  14.669  79.303  1.00  0.00      RAPB   
ATOM     95  HN  HSD     9     -16.544  14.668  79.237  0.00  0.00      RAPB   
ATOM     96  CA  HSD     9     -14.937  14.156  80.491  1.00  0.00      RAPB   
ATOM     97  HA  HSD     9     -14.393  14.961  80.968  0.00  0.00      RAPB   
ATOM     98  ND1 HSD     9     -14.234  12.851  83.191  1.00  0.00      RAPB   
ATOM     99  HD1 HSD     9     -13.468  12.734  82.549  0.00  0.00      RAPB   
ATOM    100  CG  HSD     9     -15.495  13.311  82.872  1.00  0.00      RAPB   
ATOM    101  CB  HSD     9     -15.990  13.578  81.471  1.00  0.00      RAPB   
ATOM    102  HB1 HSD     9     -16.817  14.315  81.561  0.00  0.00      RAPB   
ATOM    103  HB2 HSD     9     -16.420  12.641  81.058  0.00  0.00      RAPB   
ATOM    104  NE2 HSD     9     -15.332  13.035  85.100  1.00  0.00      RAPB   
ATOM    105  CD2 HSD     9     -16.154  13.420  84.058  1.00  0.00      RAPB   
ATOM    106  HD2 HSD     9     -17.168  13.741  84.262  0.00  0.00      RAPB   
ATOM    107  CE1 HSD     9     -14.189  12.704  84.536  1.00  0.00      RAPB   
ATOM    108  HE1 HSD     9     -13.303  12.365  85.076  0.00  0.00      RAPB   
ATOM    109  C   HSD     9     -13.941  13.109  80.113  1.00  0.00      RAPB   
ATOM    110  O   HSD     9     -12.811  13.132  80.598  1.00  0.00      RAPB   
ATOM    111  N   SER    10     -14.306  12.166  79.227  1.00  0.00      RAPB   
ATOM    112  HN  SER    10     -15.110  12.261  78.649  0.00  0.00      RAPB   
ATOM    113  CA  SER    10     -13.319  11.189  78.877  1.00  0.00      RAPB   
ATOM    114  HA  SER    10     -12.469  11.172  79.547  0.00  0.00      RAPB   
ATOM    115  CB  SER    10     -13.904   9.752  78.850  1.00  0.00      RAPB   
ATOM    116  HB1 SER    10     -14.440   9.582  79.810  0.00  0.00      RAPB   
ATOM    117  HB2 SER    10     -14.638   9.654  78.018  0.00  0.00      RAPB   
ATOM    118  OG  SER    10     -12.872   8.769  78.727  1.00  0.00      RAPB   
ATOM    119  HG1 SER    10     -13.289   7.909  78.609  0.00  0.00      RAPB   
ATOM    120  C   SER    10     -12.830  11.519  77.508  1.00  0.00      RAPB   
ATOM    121  O   SER    10     -13.613  11.649  76.568  1.00  0.00      RAPB   
ATOM    122  N   ALA    11     -11.500  11.683  77.371  1.00  0.00      RAPB   
ATOM    123  HN  ALA    11     -10.867  11.610  78.137  0.00  0.00      RAPB   
ATOM    124  CA  ALA    11     -10.932  11.989  76.093  1.00  0.00      RAPB   
ATOM    125  HA  ALA    11     -11.218  11.224  75.383  0.00  0.00      RAPB   
ATOM    126  CB  ALA    11     -11.333  13.403  75.596  1.00  0.00      RAPB   
ATOM    127  HB1 ALA    11     -12.431  13.452  75.434  0.00  0.00      RAPB   
ATOM    128  HB2 ALA    11     -11.075  14.170  76.357  0.00  0.00      RAPB   
ATOM    129  HB3 ALA    11     -10.841  13.660  74.636  0.00  0.00      RAPB   
ATOM    130  C   ALA    11      -9.448  11.955  76.252  1.00  0.00      RAPB   
ATOM    131  O   ALA    11      -8.935  11.898  77.368  1.00  0.00      RAPB   
ATOM    132  N   ALA    12      -8.718  11.967  75.120  1.00  0.00      RAPB   
ATOM    133  HN  ALA    12      -9.141  12.037  74.221  0.00  0.00      RAPB   
ATOM    134  CA  ALA    12      -7.287  11.969  75.181  1.00  0.00      RAPB   
ATOM    135  HA  ALA    12      -6.927  12.002  76.201  0.00  0.00      RAPB   
ATOM    136  CB  ALA    12      -6.716  10.723  74.476  1.00  0.00      RAPB   
ATOM    137  HB1 ALA    12      -7.073   9.805  74.991  0.00  0.00      RAPB   
ATOM    138  HB2 ALA    12      -7.059  10.679  73.419  0.00  0.00      RAPB   
ATOM    139  HB3 ALA    12      -5.605  10.722  74.489  0.00  0.00      RAPB   
ATOM    140  C   ALA    12      -6.827  13.212  74.491  1.00  0.00      RAPB   
ATOM    141  O   ALA    12      -7.432  13.655  73.516  1.00  0.00      RAPB   
ATOM    142  N   ARG    13      -5.742  13.823  75.005  1.00  0.00      RAPB   
ATOM    143  HN  ARG    13      -5.217  13.390  75.725  0.00  0.00      RAPB   
ATOM    144  CA  ARG    13      -5.243  15.029  74.417  1.00  0.00      RAPB   
ATOM    145  HA  ARG    13      -6.067  15.600  74.005  0.00  0.00      RAPB   
ATOM    146  CB  ARG    13      -4.540  15.907  75.483  1.00  0.00      RAPB   
ATOM    147  HB1 ARG    13      -3.779  15.290  76.007  0.00  0.00      RAPB   
ATOM    148  HB2 ARG    13      -4.009  16.749  74.983  0.00  0.00      RAPB   
ATOM    149  CG  ARG    13      -5.563  16.494  76.483  1.00  0.00      RAPB   
ATOM    150  HG1 ARG    13      -6.203  17.211  75.917  0.00  0.00      RAPB   
ATOM    151  HG2 ARG    13      -6.247  15.693  76.846  0.00  0.00      RAPB   
ATOM    152  CD  ARG    13      -4.976  17.238  77.688  1.00  0.00      RAPB   
ATOM    153  HD1 ARG    13      -4.181  17.949  77.368  0.00  0.00      RAPB   
ATOM    154  HD2 ARG    13      -5.794  17.790  78.211  0.00  0.00      RAPB   
ATOM    155  NE  ARG    13      -4.406  16.193  78.603  1.00  0.00      RAPB   
ATOM    156  HE  ARG    13      -4.382  15.254  78.281  0.00  0.00      RAPB   
ATOM    157  CZ  ARG    13      -4.064  16.404  79.880  1.00  0.00      RAPB   
ATOM    158  NH1 ARG    13      -3.674  15.380  80.631  1.00  0.00      RAPB   
ATOM    159 HH11 ARG    13      -3.426  15.534  81.579  0.00  0.00      RAPB   
ATOM    160 HH12 ARG    13      -3.667  14.464  80.251  0.00  0.00      RAPB   
ATOM    161  NH2 ARG    13      -4.107  17.614  80.422  1.00  0.00      RAPB   
ATOM    162 HH21 ARG    13      -3.871  17.737  81.377  0.00  0.00      RAPB   
ATOM    163 HH22 ARG    13      -4.401  18.374  79.860  0.00  0.00      RAPB   
ATOM    164  C   ARG    13      -4.352  14.662  73.276  1.00  0.00      RAPB   
ATOM    165  O   ARG    13      -3.652  13.651  73.315  1.00  0.00      RAPB   
ATOM    166  N   ARG    14      -4.377  15.484  72.210  1.00  0.00      RAPB   
ATOM    167  HN  ARG    14      -4.967  16.285  72.167  0.00  0.00      RAPB   
ATOM    168  CA  ARG    14      -3.510  15.267  71.091  1.00  0.00      RAPB   
ATOM    169  HA  ARG    14      -2.887  14.402  71.249  0.00  0.00      RAPB   
ATOM    170  CB  ARG    14      -4.386  15.089  69.811  1.00  0.00      RAPB   
ATOM    171  HB1 ARG    14      -5.129  14.285  70.023  0.00  0.00      RAPB   
ATOM    172  HB2 ARG    14      -4.976  16.020  69.649  0.00  0.00      RAPB   
ATOM    173  CG  ARG    14      -3.641  14.722  68.503  1.00  0.00      RAPB   
ATOM    174  HG1 ARG    14      -2.551  14.902  68.593  0.00  0.00      RAPB   
ATOM    175  HG2 ARG    14      -3.761  13.621  68.365  0.00  0.00      RAPB   
ATOM    176  CD  ARG    14      -4.170  15.418  67.234  1.00  0.00      RAPB   
ATOM    177  HD1 ARG    14      -3.957  14.777  66.346  0.00  0.00      RAPB   
ATOM    178  HD2 ARG    14      -5.267  15.600  67.308  0.00  0.00      RAPB   
ATOM    179  NE  ARG    14      -3.431  16.719  67.081  1.00  0.00      RAPB   
ATOM    180  HE  ARG    14      -2.728  16.975  67.754  0.00  0.00      RAPB   
ATOM    181  CZ  ARG    14      -3.386  17.443  65.955  1.00  0.00      RAPB   
ATOM    182  NH1 ARG    14      -2.408  18.332  65.816  1.00  0.00      RAPB   
ATOM    183 HH11 ARG    14      -2.270  18.827  64.967  0.00  0.00      RAPB   
ATOM    184 HH12 ARG    14      -1.735  18.370  66.562  0.00  0.00      RAPB   
ATOM    185  NH2 ARG    14      -4.279  17.299  64.988  1.00  0.00      RAPB   
ATOM    186 HH21 ARG    14      -4.275  17.935  64.226  0.00  0.00      RAPB   
ATOM    187 HH22 ARG    14      -5.086  16.759  65.185  0.00  0.00      RAPB   
ATOM    188  C   ARG    14      -2.760  16.543  70.909  1.00  0.00      RAPB   
ATOM    189  O   ARG    14      -3.343  17.625  70.955  1.00  0.00      RAPB   
ATOM    190  N   PRO    15      -1.474  16.441  70.720  1.00  0.00      RAPB   
ATOM    191  CA  PRO    15      -0.659  17.610  70.558  1.00  0.00      RAPB   
ATOM    192  HA  PRO    15      -0.707  18.202  71.461  0.00  0.00      RAPB   
ATOM    193  CD  PRO    15      -0.646  15.222  70.686  1.00  0.00      RAPB   
ATOM    194  HD1 PRO    15      -0.374  14.945  71.730  0.00  0.00      RAPB   
ATOM    195  HD2 PRO    15      -1.140  14.363  70.182  0.00  0.00      RAPB   
ATOM    196  CB  PRO    15       0.774  17.102  70.310  1.00  0.00      RAPB   
ATOM    197  HB1 PRO    15       1.346  17.147  71.264  0.00  0.00      RAPB   
ATOM    198  HB2 PRO    15       1.325  17.687  69.545  0.00  0.00      RAPB   
ATOM    199  CG  PRO    15       0.598  15.638  69.905  1.00  0.00      RAPB   
ATOM    200  HG1 PRO    15       1.488  15.020  70.144  0.00  0.00      RAPB   
ATOM    201  HG2 PRO    15       0.393  15.579  68.812  0.00  0.00      RAPB   
ATOM    202  C   PRO    15      -1.206  18.465  69.460  1.00  0.00      RAPB   
ATOM    203  O   PRO    15      -1.239  18.018  68.315  1.00  0.00      RAPB   
ATOM    204  N   LEU    16      -1.608  19.707  69.782  1.00  0.00      RAPB   
ATOM    205  HN  LEU    16      -1.545  20.076  70.706  0.00  0.00      RAPB   
ATOM    206  CA  LEU    16      -2.101  20.606  68.783  1.00  0.00      RAPB   
ATOM    207  HA  LEU    16      -1.860  20.261  67.789  0.00  0.00      RAPB   
ATOM    208  CB  LEU    16      -3.628  20.828  68.929  1.00  0.00      RAPB   
ATOM    209  HB1 LEU    16      -4.132  19.841  68.839  0.00  0.00      RAPB   
ATOM    210  HB2 LEU    16      -3.835  21.202  69.957  0.00  0.00      RAPB   
ATOM    211  CG  LEU    16      -4.278  21.801  67.919  1.00  0.00      RAPB   
ATOM    212  HG  LEU    16      -3.799  22.806  68.031  0.00  0.00      RAPB   
ATOM    213  CD1 LEU    16      -5.767  21.981  68.244  1.00  0.00      RAPB   
ATOM    214 HD11 LEU    16      -6.230  22.714  67.548  0.00  0.00      RAPB   
ATOM    215 HD12 LEU    16      -6.311  21.018  68.149  0.00  0.00      RAPB   
ATOM    216 HD13 LEU    16      -5.897  22.360  69.280  0.00  0.00      RAPB   
ATOM    217  CD2 LEU    16      -4.119  21.349  66.459  1.00  0.00      RAPB   
ATOM    218 HD21 LEU    16      -4.590  20.354  66.316  0.00  0.00      RAPB   
ATOM    219 HD22 LEU    16      -4.632  22.074  65.788  0.00  0.00      RAPB   
ATOM    220 HD23 LEU    16      -3.053  21.300  66.159  0.00  0.00      RAPB   
ATOM    221  C   LEU    16      -1.348  21.872  68.996  1.00  0.00      RAPB   
ATOM    222  O   LEU    16      -1.017  22.210  70.132  1.00  0.00      RAPB   
ATOM    223  N   HSD    17      -1.030  22.606  67.913  1.00  0.00      RAPB   
ATOM    224  HN  HSD    17      -1.259  22.353  66.980  0.00  0.00      RAPB   
ATOM    225  CA  HSD    17      -0.298  23.814  68.137  1.00  0.00      RAPB   
ATOM    226  HA  HSD    17       0.012  23.977  69.162  0.00  0.00      RAPB   
ATOM    227  ND1 HSD    17       1.668  21.823  65.719  1.00  0.00      RAPB   
ATOM    228  HD1 HSD    17       2.587  21.687  66.102  0.00  0.00      RAPB   
ATOM    229  CG  HSD    17       0.794  22.849  66.013  1.00  0.00      RAPB   
ATOM    230  CB  HSD    17       0.963  23.762  67.220  1.00  0.00      RAPB   
ATOM    231  HB1 HSD    17       1.297  24.772  66.903  0.00  0.00      RAPB   
ATOM    232  HB2 HSD    17       1.781  23.323  67.833  0.00  0.00      RAPB   
ATOM    233  NE2 HSD    17      -0.066  21.565  64.365  1.00  0.00      RAPB   
ATOM    234  CD2 HSD    17      -0.248  22.696  65.143  1.00  0.00      RAPB   
ATOM    235  HD2 HSD    17      -1.149  23.283  65.019  0.00  0.00      RAPB   
ATOM    236  CE1 HSD    17       1.115  21.093  64.721  1.00  0.00      RAPB   
ATOM    237  HE1 HSD    17       1.621  20.240  64.259  0.00  0.00      RAPB   
ATOM    238  C   HSD    17      -1.142  24.974  67.726  1.00  0.00      RAPB   
ATOM    239  O   HSD    17      -1.588  25.065  66.583  1.00  0.00      RAPB   
ATOM    240  N   SER    18      -1.368  25.915  68.663  1.00  0.00      RAPB   
ATOM    241  HN  SER    18      -1.037  25.849  69.599  0.00  0.00      RAPB   
ATOM    242  CA  SER    18      -2.203  27.029  68.333  1.00  0.00      RAPB   
ATOM    243  HA  SER    18      -2.594  26.973  67.326  0.00  0.00      RAPB   
ATOM    244  CB  SER    18      -3.418  27.157  69.281  1.00  0.00      RAPB   
ATOM    245  HB1 SER    18      -3.068  27.162  70.339  0.00  0.00      RAPB   
ATOM    246  HB2 SER    18      -3.967  28.108  69.093  0.00  0.00      RAPB   
ATOM    247  OG  SER    18      -4.309  26.060  69.080  1.00  0.00      RAPB   
ATOM    248  HG1 SER    18      -5.049  26.188  69.684  0.00  0.00      RAPB   
ATOM    249  C   SER    18      -1.399  28.283  68.429  1.00  0.00      RAPB   
ATOM    250  O   SER    18      -0.543  28.433  69.301  1.00  0.00      RAPB   
ATOM    251  N   ALA    19      -1.658  29.225  67.503  1.00  0.00      RAPB   
ATOM    252  HN  ALA    19      -2.388  29.120  66.834  0.00  0.00      RAPB   
ATOM    253  CA  ALA    19      -0.991  30.488  67.559  1.00  0.00      RAPB   
ATOM    254  HA  ALA    19      -0.046  30.398  68.081  0.00  0.00      RAPB   
ATOM    255  CB  ALA    19      -0.691  31.014  66.145  1.00  0.00      RAPB   
ATOM    256  HB1 ALA    19      -0.010  30.313  65.615  0.00  0.00      RAPB   
ATOM    257  HB2 ALA    19      -1.625  31.092  65.552  0.00  0.00      RAPB   
ATOM    258  HB3 ALA    19      -0.204  32.010  66.181  0.00  0.00      RAPB   
ATOM    259  C   ALA    19      -1.877  31.379  68.365  1.00  0.00      RAPB   
ATOM    260  O   ALA    19      -2.943  31.799  67.919  1.00  0.00      RAPB   
ATOM    261  N   GLN    20      -1.419  31.706  69.582  1.00  0.00      RAPB   
ATOM    262  HN  GLN    20      -0.629  31.225  69.949  0.00  0.00      RAPB   
ATOM    263  CA  GLN    20      -2.143  32.508  70.523  1.00  0.00      RAPB   
ATOM    264  HA  GLN    20      -3.167  32.154  70.516  0.00  0.00      RAPB   
ATOM    265  CB  GLN    20      -1.623  32.333  71.958  1.00  0.00      RAPB   
ATOM    266  HB1 GLN    20      -0.593  32.732  72.038  0.00  0.00      RAPB   
ATOM    267  HB2 GLN    20      -2.265  32.928  72.647  0.00  0.00      RAPB   
ATOM    268  CG  GLN    20      -1.659  30.838  72.373  1.00  0.00      RAPB   
ATOM    269  HG1 GLN    20      -1.000  30.227  71.721  0.00  0.00      RAPB   
ATOM    270  HG2 GLN    20      -1.311  30.693  73.408  0.00  0.00      RAPB   
ATOM    271  CD  GLN    20      -3.063  30.235  72.260  1.00  0.00      RAPB   
ATOM    272  OE1 GLN    20      -3.329  29.421  71.377  1.00  0.00      RAPB   
ATOM    273  NE2 GLN    20      -3.994  30.656  73.140  1.00  0.00      RAPB   
ATOM    274 HE21 GLN    20      -4.904  30.264  73.048  0.00  0.00      RAPB   
ATOM    275 HE22 GLN    20      -3.765  31.320  73.844  0.00  0.00      RAPB   
ATOM    276  C   GLN    20      -2.257  33.901  69.999  1.00  0.00      RAPB   
ATOM    277  O   GLN    20      -3.109  34.665  70.441  1.00  0.00      RAPB   
ATOM    278  N   ALA    21      -1.305  34.289  69.137  1.00  0.00      RAPB   
ATOM    279  HN  ALA    21      -0.638  33.612  68.865  0.00  0.00      RAPB   
ATOM    280  CA  ALA    21      -1.193  35.580  68.516  1.00  0.00      RAPB   
ATOM    281  HA  ALA    21      -1.304  36.331  69.289  0.00  0.00      RAPB   
ATOM    282  CB  ALA    21       0.205  35.712  67.875  1.00  0.00      RAPB   
ATOM    283  HB1 ALA    21       0.991  35.544  68.641  0.00  0.00      RAPB   
ATOM    284  HB2 ALA    21       0.335  34.979  67.052  0.00  0.00      RAPB   
ATOM    285  HB3 ALA    21       0.342  36.735  67.461  0.00  0.00      RAPB   
ATOM    286  C   ALA    21      -2.266  35.867  67.495  1.00  0.00      RAPB   
ATOM    287  O   ALA    21      -2.549  37.035  67.234  1.00  0.00      RAPB   
ATOM    288  N   VAL    22      -2.835  34.842  66.823  1.00  0.00      RAPB   
ATOM    289  HN  VAL    22      -2.766  33.889  67.105  0.00  0.00      RAPB   
ATOM    290  CA  VAL    22      -3.713  35.108  65.706  1.00  0.00      RAPB   
ATOM    291  HA  VAL    22      -3.658  36.142  65.395  0.00  0.00      RAPB   
ATOM    292  CB  VAL    22      -3.168  34.273  64.558  1.00  0.00      RAPB   
ATOM    293  HB  VAL    22      -3.520  34.709  63.595  0.00  0.00      RAPB   
ATOM    294  CG1 VAL    22      -1.631  34.393  64.653  1.00  0.00      RAPB   
ATOM    295 HG11 VAL    22      -1.153  34.108  63.719  0.00  0.00      RAPB   
ATOM    296 HG12 VAL    22      -1.338  35.453  64.828  0.00  0.00      RAPB   
ATOM    297 HG13 VAL    22      -1.198  33.750  65.441  0.00  0.00      RAPB   
ATOM    298  CG2 VAL    22      -3.577  32.788  64.650  1.00  0.00      RAPB   
ATOM    299 HG21 VAL    22      -3.090  32.199  63.848  0.00  0.00      RAPB   
ATOM    300 HG22 VAL    22      -3.298  32.368  65.634  0.00  0.00      RAPB   
ATOM    301 HG23 VAL    22      -4.677  32.665  64.551  0.00  0.00      RAPB   
ATOM    302  C   VAL    22      -5.153  34.808  66.030  1.00  0.00      RAPB   
ATOM    303  O   VAL    22      -5.468  33.872  66.763  1.00  0.00      RAPB   
ATOM    304  N   ASP    23      -6.063  35.680  65.539  1.00  0.00      RAPB   
ATOM    305  HN  ASP    23      -5.749  36.453  64.960  0.00  0.00      RAPB   
ATOM    306  CA  ASP    23      -7.493  35.513  65.616  1.00  0.00      RAPB   
ATOM    307  HA  ASP    23      -7.678  34.947  66.522  0.00  0.00      RAPB   
ATOM    308  CB  ASP    23      -8.221  36.872  65.786  1.00  0.00      RAPB   
ATOM    309  HB1 ASP    23      -7.678  37.487  66.533  0.00  0.00      RAPB   
ATOM    310  HB2 ASP    23      -8.256  37.434  64.832  0.00  0.00      RAPB   
ATOM    311  CG  ASP    23      -9.618  36.646  66.315  1.00  0.00      RAPB   
ATOM    312  OD1 ASP    23      -9.810  35.949  67.346  1.00  0.00      RAPB   
ATOM    313  OD2 ASP    23     -10.589  37.069  65.643  1.00  0.00      RAPB   
ATOM    314  C   ASP    23      -8.001  34.634  64.500  1.00  0.00      RAPB   
ATOM    315  O   ASP    23      -9.073  34.039  64.596  1.00  0.00      RAPB   
ATOM    316  N   VAL    24      -7.245  34.581  63.387  1.00  0.00      RAPB   
ATOM    317  HN  VAL    24      -6.396  35.108  63.395  0.00  0.00      RAPB   
ATOM    318  CA  VAL    24      -7.579  33.947  62.138  1.00  0.00      RAPB   
ATOM    319  HA  VAL    24      -8.471  34.408  61.742  0.00  0.00      RAPB   
ATOM    320  CB  VAL    24      -6.408  34.095  61.199  1.00  0.00      RAPB   
ATOM    321  HB  VAL    24      -6.744  33.984  60.145  0.00  0.00      RAPB   
ATOM    322  CG1 VAL    24      -5.893  35.484  61.453  1.00  0.00      RAPB   
ATOM    323 HG11 VAL    24      -5.145  35.468  62.274  0.00  0.00      RAPB   
ATOM    324 HG12 VAL    24      -5.378  35.914  60.595  0.00  0.00      RAPB   
ATOM    325 HG13 VAL    24      -6.709  36.184  61.717  0.00  0.00      RAPB   
ATOM    326  CG2 VAL    24      -5.210  33.176  61.531  1.00  0.00      RAPB   
ATOM    327 HG21 VAL    24      -4.290  33.503  61.009  0.00  0.00      RAPB   
ATOM    328 HG22 VAL    24      -5.017  33.230  62.615  0.00  0.00      RAPB   
ATOM    329 HG23 VAL    24      -5.388  32.118  61.277  0.00  0.00      RAPB   
ATOM    330  C   VAL    24      -7.780  32.469  62.282  1.00  0.00      RAPB   
ATOM    331  O   VAL    24      -7.429  31.858  63.290  1.00  0.00      RAPB   
ATOM    332  N   ALA    25      -8.431  31.861  61.267  1.00  0.00      RAPB   
ATOM    333  HN  ALA    25      -8.663  32.366  60.440  0.00  0.00      RAPB   
ATOM    334  CA  ALA    25      -8.621  30.439  61.276  1.00  0.00      RAPB   
ATOM    335  HA  ALA    25      -9.058  30.136  62.219  0.00  0.00      RAPB   
ATOM    336  CB  ALA    25      -9.493  30.029  60.091  1.00  0.00      RAPB   
ATOM    337  HB1 ALA    25     -10.366  30.707  60.020  0.00  0.00      RAPB   
ATOM    338  HB2 ALA    25      -8.926  30.062  59.138  0.00  0.00      RAPB   
ATOM    339  HB3 ALA    25      -9.836  28.981  60.222  0.00  0.00      RAPB   
ATOM    340  C   ALA    25      -7.262  29.823  61.137  1.00  0.00      RAPB   
ATOM    341  O   ALA    25      -6.427  30.302  60.371  1.00  0.00      RAPB   
ATOM    342  N   SER    26      -7.018  28.716  61.864  1.00  0.00      RAPB   
ATOM    343  HN  SER    26      -7.715  28.279  62.425  0.00  0.00      RAPB   
ATOM    344  CA  SER    26      -5.722  28.098  61.906  1.00  0.00      RAPB   
ATOM    345  HA  SER    26      -4.972  28.869  62.010  0.00  0.00      RAPB   
ATOM    346  CB  SER    26      -5.626  27.109  63.110  1.00  0.00      RAPB   
ATOM    347  HB1 SER    26      -4.738  26.445  63.045  0.00  0.00      RAPB   
ATOM    348  HB2 SER    26      -5.512  27.727  64.030  0.00  0.00      RAPB   
ATOM    349  OG  SER    26      -6.823  26.341  63.284  1.00  0.00      RAPB   
ATOM    350  HG1 SER    26      -6.762  25.499  62.791  0.00  0.00      RAPB   
ATOM    351  C   SER    26      -5.439  27.379  60.625  1.00  0.00      RAPB   
ATOM    352  O   SER    26      -6.314  27.206  59.776  1.00  0.00      RAPB   
ATOM    353  N   ALA    27      -4.174  26.927  60.475  1.00  0.00      RAPB   
ATOM    354  HN  ALA    27      -3.462  27.120  61.134  0.00  0.00      RAPB   
ATOM    355  CA  ALA    27      -3.741  26.268  59.278  1.00  0.00      RAPB   
ATOM    356  HA  ALA    27      -3.914  26.918  58.427  0.00  0.00      RAPB   
ATOM    357  CB  ALA    27      -2.251  25.878  59.363  1.00  0.00      RAPB   
ATOM    358  HB1 ALA    27      -1.618  26.785  59.459  0.00  0.00      RAPB   
ATOM    359  HB2 ALA    27      -2.047  25.199  60.215  0.00  0.00      RAPB   
ATOM    360  HB3 ALA    27      -1.941  25.360  58.424  0.00  0.00      RAPB   
ATOM    361  C   ALA    27      -4.615  25.080  59.099  1.00  0.00      RAPB   
ATOM    362  O   ALA    27      -5.095  24.814  57.999  1.00  0.00      RAPB   
ATOM    363  N   SER    28      -4.856  24.326  60.184  1.00  0.00      RAPB   
ATOM    364  HN  SER    28      -4.452  24.533  61.062  0.00  0.00      RAPB   
ATOM    365  CA  SER    28      -5.798  23.261  60.054  1.00  0.00      RAPB   
ATOM    366  HA  SER    28      -6.011  22.981  59.039  0.00  0.00      RAPB   
ATOM    367  CB  SER    28      -5.335  22.010  60.853  1.00  0.00      RAPB   
ATOM    368  HB1 SER    28      -4.351  21.695  60.437  0.00  0.00      RAPB   
ATOM    369  HB2 SER    28      -5.180  22.269  61.923  0.00  0.00      RAPB   
ATOM    370  OG  SER    28      -6.228  20.898  60.748  1.00  0.00      RAPB   
ATOM    371  HG1 SER    28      -7.103  21.183  61.052  0.00  0.00      RAPB   
ATOM    372  C   SER    28      -7.033  23.807  60.683  1.00  0.00      RAPB   
ATOM    373  O   SER    28      -7.136  23.881  61.907  1.00  0.00      RAPB   
ATOM    374  N   SER    29      -8.024  24.216  59.871  1.00  0.00      RAPB   
ATOM    375  HN  SER    29      -7.987  24.212  58.877  0.00  0.00      RAPB   
ATOM    376  CA  SER    29      -9.117  24.842  60.549  1.00  0.00      RAPB   
ATOM    377  HA  SER    29      -9.245  24.390  61.526  0.00  0.00      RAPB   
ATOM    378  CB  SER    29      -9.045  26.361  60.796  1.00  0.00      RAPB   
ATOM    379  HB1 SER    29      -8.006  26.562  61.092  0.00  0.00      RAPB   
ATOM    380  HB2 SER    29      -9.249  26.914  59.863  0.00  0.00      RAPB   
ATOM    381  OG  SER    29      -9.883  26.832  61.864  1.00  0.00      RAPB   
ATOM    382  HG1 SER    29      -9.504  26.453  62.673  0.00  0.00      RAPB   
ATOM    383  C   SER    29     -10.433  24.505  59.935  1.00  0.00      RAPB   
ATOM    384  O   SER    29     -10.531  24.115  58.771  1.00  0.00      RAPB   
ATOM    385  N   PHE    30     -11.478  24.658  60.776  1.00  0.00      RAPB   
ATOM    386  HN  PHE    30     -11.285  24.670  61.754  0.00  0.00      RAPB   
ATOM    387  CA  PHE    30     -12.865  24.496  60.455  1.00  0.00      RAPB   
ATOM    388  HA  PHE    30     -12.972  23.552  59.957  0.00  0.00      RAPB   
ATOM    389  CB  PHE    30     -13.724  24.574  61.750  1.00  0.00      RAPB   
ATOM    390  HB1 PHE    30     -13.315  23.823  62.467  0.00  0.00      RAPB   
ATOM    391  HB2 PHE    30     -13.630  25.573  62.222  0.00  0.00      RAPB   
ATOM    392  CG  PHE    30     -15.192  24.233  61.616  1.00  0.00      RAPB   
ATOM    393  CD1 PHE    30     -16.021  24.536  62.711  1.00  0.00      RAPB   
ATOM    394  HD1 PHE    30     -15.590  25.004  63.583  0.00  0.00      RAPB   
ATOM    395  CD2 PHE    30     -15.762  23.572  60.509  1.00  0.00      RAPB   
ATOM    396  HD2 PHE    30     -15.167  23.283  59.656  0.00  0.00      RAPB   
ATOM    397  CE1 PHE    30     -17.380  24.200  62.706  1.00  0.00      RAPB   
ATOM    398  HE1 PHE    30     -17.996  24.425  63.564  0.00  0.00      RAPB   
ATOM    399  CE2 PHE    30     -17.121  23.230  60.503  1.00  0.00      RAPB   
ATOM    400  HE2 PHE    30     -17.539  22.714  59.650  0.00  0.00      RAPB   
ATOM    401  CZ  PHE    30     -17.931  23.545  61.599  1.00  0.00      RAPB   
ATOM    402  HZ  PHE    30     -18.976  23.271  61.594  0.00  0.00      RAPB   
ATOM    403  C   PHE    30     -13.204  25.563  59.478  1.00  0.00      RAPB   
ATOM    404  O   PHE    30     -13.913  25.333  58.500  1.00  0.00      RAPB   
ATOM    405  N   ARG    31     -12.681  26.773  59.730  1.00  0.00      RAPB   
ATOM    406  HN  ARG    31     -12.004  26.849  60.462  0.00  0.00      RAPB   
ATOM    407  CA  ARG    31     -12.921  27.866  58.846  1.00  0.00      RAPB   
ATOM    408  HA  ARG    31     -13.893  27.762  58.385  0.00  0.00      RAPB   
ATOM    409  CB  ARG    31     -12.915  29.133  59.740  1.00  0.00      RAPB   
ATOM    410  HB1 ARG    31     -11.862  29.335  59.996  0.00  0.00      RAPB   
ATOM    411  HB2 ARG    31     -13.317  30.010  59.212  0.00  0.00      RAPB   
ATOM    412  CG  ARG    31     -13.611  29.008  61.130  1.00  0.00      RAPB   
ATOM    413  HG1 ARG    31     -13.196  28.156  61.712  0.00  0.00      RAPB   
ATOM    414  HG2 ARG    31     -13.324  29.922  61.703  0.00  0.00      RAPB   
ATOM    415  CD  ARG    31     -15.147  28.947  61.197  1.00  0.00      RAPB   
ATOM    416  HD1 ARG    31     -15.464  28.992  62.268  0.00  0.00      RAPB   
ATOM    417  HD2 ARG    31     -15.605  29.808  60.659  0.00  0.00      RAPB   
ATOM    418  NE  ARG    31     -15.653  27.667  60.603  1.00  0.00      RAPB   
ATOM    419  HE  ARG    31     -15.053  26.955  60.249  0.00  0.00      RAPB   
ATOM    420  CZ  ARG    31     -16.947  27.350  60.701  1.00  0.00      RAPB   
ATOM    421  NH1 ARG    31     -17.482  26.390  59.960  1.00  0.00      RAPB   
ATOM    422 HH11 ARG    31     -18.459  26.541  59.717  0.00  0.00      RAPB   
ATOM    423 HH12 ARG    31     -16.959  25.680  59.496  0.00  0.00      RAPB   
ATOM    424  NH2 ARG    31     -17.787  28.081  61.423  1.00  0.00      RAPB   
ATOM    425 HH21 ARG    31     -18.667  27.621  61.484  0.00  0.00      RAPB   
ATOM    426 HH22 ARG    31     -18.167  28.864  60.877  0.00  0.00      RAPB   
ATOM    427  C   ARG    31     -11.902  27.736  57.772  1.00  0.00      RAPB   
ATOM    428  O   ARG    31     -11.573  26.622  57.367  1.00  0.00      RAPB   
ATOM    429  N   ALA    32     -11.396  28.871  57.261  1.00  0.00      RAPB   
ATOM    430  HN  ALA    32     -11.556  29.741  57.697  0.00  0.00      RAPB   
ATOM    431  CA  ALA    32     -10.447  28.808  56.193  1.00  0.00      RAPB   
ATOM    432  HA  ALA    32     -10.899  28.332  55.336  0.00  0.00      RAPB   
ATOM    433  CB  ALA    32      -9.967  30.203  55.884  1.00  0.00      RAPB   
ATOM    434  HB1 ALA    32     -10.787  30.761  55.399  0.00  0.00      RAPB   
ATOM    435  HB2 ALA    32      -9.687  30.711  56.832  0.00  0.00      RAPB   
ATOM    436  HB3 ALA    32      -9.077  30.202  55.216  0.00  0.00      RAPB   
ATOM    437  C   ALA    32      -9.301  27.962  56.642  1.00  0.00      RAPB   
ATOM    438  O   ALA    32      -9.026  27.840  57.834  1.00  0.00      RAPB   
ATOM    439  N   PHE    33      -8.623  27.331  55.667  1.00  0.00      RAPB   
ATOM    440  HN  PHE    33      -8.829  27.460  54.712  0.00  0.00      RAPB   
ATOM    441  CA  PHE    33      -7.555  26.423  55.931  1.00  0.00      RAPB   
ATOM    442  HA  PHE    33      -7.543  26.197  56.993  0.00  0.00      RAPB   
ATOM    443  CB  PHE    33      -7.562  25.045  55.276  1.00  0.00      RAPB   
ATOM    444  HB1 PHE    33      -8.438  24.568  55.715  0.00  0.00      RAPB   
ATOM    445  HB2 PHE    33      -7.709  25.231  54.226  0.00  0.00      RAPB   
ATOM    446  CG  PHE    33      -6.425  24.036  55.457  1.00  0.00      RAPB   
ATOM    447  CD1 PHE    33      -6.533  23.062  56.460  1.00  0.00      RAPB   
ATOM    448  HD1 PHE    33      -7.356  23.114  57.147  0.00  0.00      RAPB   
ATOM    449  CD2 PHE    33      -5.295  23.963  54.618  1.00  0.00      RAPB   
ATOM    450  HD2 PHE    33      -5.139  24.661  53.818  0.00  0.00      RAPB   
ATOM    451  CE1 PHE    33      -5.529  22.106  56.679  1.00  0.00      RAPB   
ATOM    452  HE1 PHE    33      -5.619  21.398  57.491  0.00  0.00      RAPB   
ATOM    453  CE2 PHE    33      -4.282  23.022  54.838  1.00  0.00      RAPB   
ATOM    454  HE2 PHE    33      -3.387  23.035  54.227  0.00  0.00      RAPB   
ATOM    455  CZ  PHE    33      -4.394  22.094  55.870  1.00  0.00      RAPB   
ATOM    456  HZ  PHE    33      -3.589  21.397  56.056  0.00  0.00      RAPB   
ATOM    457  C   PHE    33      -6.302  27.209  55.755  1.00  0.00      RAPB   
ATOM    458  O   PHE    33      -5.916  27.948  56.655  1.00  0.00      RAPB   
ATOM    459  N   GLU    34      -5.611  27.061  54.610  1.00  0.00      RAPB   
ATOM    460  HN  GLU    34      -5.847  26.394  53.908  0.00  0.00      RAPB   
ATOM    461  CA  GLU    34      -4.391  27.797  54.462  1.00  0.00      RAPB   
ATOM    462  HA  GLU    34      -4.152  28.430  55.307  0.00  0.00      RAPB   
ATOM    463  CB  GLU    34      -3.188  26.866  54.174  1.00  0.00      RAPB   
ATOM    464  HB1 GLU    34      -3.487  26.143  53.381  0.00  0.00      RAPB   
ATOM    465  HB2 GLU    34      -2.316  27.438  53.776  0.00  0.00      RAPB   
ATOM    466  CG  GLU    34      -2.649  26.077  55.387  1.00  0.00      RAPB   
ATOM    467  HG1 GLU    34      -2.120  26.747  56.091  0.00  0.00      RAPB   
ATOM    468  HG2 GLU    34      -3.467  25.568  55.935  0.00  0.00      RAPB   
ATOM    469  CD  GLU    34      -1.659  24.996  54.953  1.00  0.00      RAPB   
ATOM    470  OE1 GLU    34      -1.549  24.746  53.721  1.00  0.00      RAPB   
ATOM    471  OE2 GLU    34      -1.036  24.390  55.857  1.00  0.00      RAPB   
ATOM    472  C   GLU    34      -4.466  28.655  53.239  1.00  0.00      RAPB   
ATOM    473  O   GLU    34      -5.043  28.261  52.227  1.00  0.00      RAPB   
ATOM    474  N   ILE    35      -3.877  29.872  53.304  1.00  0.00      RAPB   
ATOM    475  HN  ILE    35      -3.334  30.151  54.089  0.00  0.00      RAPB   
ATOM    476  CA  ILE    35      -3.898  30.709  52.139  1.00  0.00      RAPB   
ATOM    477  HA  ILE    35      -4.733  30.491  51.509  0.00  0.00      RAPB   
ATOM    478  CB  ILE    35      -3.858  32.238  52.417  1.00  0.00      RAPB   
ATOM    479  HB  ILE    35      -3.301  32.401  53.368  0.00  0.00      RAPB   
ATOM    480  CG2 ILE    35      -3.172  33.110  51.314  1.00  0.00      RAPB   
ATOM    481 HG21 ILE    35      -3.157  34.183  51.586  0.00  0.00      RAPB   
ATOM    482 HG22 ILE    35      -2.106  32.864  51.157  0.00  0.00      RAPB   
ATOM    483 HG23 ILE    35      -3.715  33.002  50.354  0.00  0.00      RAPB   
ATOM    484  CG1 ILE    35      -5.287  32.763  52.556  1.00  0.00      RAPB   
ATOM    485 HG11 ILE    35      -5.826  32.594  51.595  0.00  0.00      RAPB   
ATOM    486 HG12 ILE    35      -5.794  32.160  53.336  0.00  0.00      RAPB   
ATOM    487  CD  ILE    35      -5.330  34.260  52.884  1.00  0.00      RAPB   
ATOM    488  HD1 ILE    35      -6.356  34.591  53.142  0.00  0.00      RAPB   
ATOM    489  HD2 ILE    35      -4.642  34.526  53.710  0.00  0.00      RAPB   
ATOM    490  HD3 ILE    35      -5.009  34.851  52.006  0.00  0.00      RAPB   
ATOM    491  C   ILE    35      -2.639  30.475  51.369  1.00  0.00      RAPB   
ATOM    492  O   ILE    35      -1.537  30.651  51.883  1.00  0.00      RAPB   
ATOM    493  N   LEU    36      -2.789  29.966  50.129  1.00  0.00      RAPB   
ATOM    494  HN  LEU    36      -3.712  29.849  49.770  0.00  0.00      RAPB   
ATOM    495  CA  LEU    36      -1.686  29.709  49.248  1.00  0.00      RAPB   
ATOM    496  HA  LEU    36      -0.860  29.345  49.848  0.00  0.00      RAPB   
ATOM    497  CB  LEU    36      -2.011  28.602  48.217  1.00  0.00      RAPB   
ATOM    498  HB1 LEU    36      -3.091  28.634  47.964  0.00  0.00      RAPB   
ATOM    499  HB2 LEU    36      -1.440  28.776  47.277  0.00  0.00      RAPB   
ATOM    500  CG  LEU    36      -1.621  27.190  48.713  1.00  0.00      RAPB   
ATOM    501  HG  LEU    36      -0.524  27.196  48.934  0.00  0.00      RAPB   
ATOM    502  CD1 LEU    36      -1.860  26.157  47.607  1.00  0.00      RAPB   
ATOM    503 HD11 LEU    36      -1.564  25.144  47.954  0.00  0.00      RAPB   
ATOM    504 HD12 LEU    36      -2.930  26.150  47.330  0.00  0.00      RAPB   
ATOM    505 HD13 LEU    36      -1.263  26.409  46.704  0.00  0.00      RAPB   
ATOM    506  CD2 LEU    36      -2.337  26.778  50.008  1.00  0.00      RAPB   
ATOM    507 HD21 LEU    36      -3.431  26.912  49.917  0.00  0.00      RAPB   
ATOM    508 HD22 LEU    36      -2.116  25.720  50.267  0.00  0.00      RAPB   
ATOM    509 HD23 LEU    36      -1.988  27.396  50.865  0.00  0.00      RAPB   
ATOM    510  C   LEU    36      -1.143  30.937  48.583  1.00  0.00      RAPB   
ATOM    511  O   LEU    36       0.064  31.041  48.372  1.00  0.00      RAPB   
ATOM    512  N   HSD    37      -2.005  31.895  48.194  1.00  0.00      RAPB   
ATOM    513  HN  HSD    37      -2.978  31.880  48.413  0.00  0.00      RAPB   
ATOM    514  CA  HSD    37      -1.460  32.978  47.426  1.00  0.00      RAPB   
ATOM    515  HA  HSD    37      -0.445  33.142  47.706  0.00  0.00      RAPB   
ATOM    516  ND1 HSD    37       0.400  33.747  44.637  1.00  0.00      RAPB   
ATOM    517  HD1 HSD    37       1.090  33.106  45.008  0.00  0.00      RAPB   
ATOM    518  CG  HSD    37      -0.939  33.759  44.946  1.00  0.00      RAPB   
ATOM    519  CB  HSD    37      -1.578  32.738  45.878  1.00  0.00      RAPB   
ATOM    520  HB1 HSD    37      -1.122  31.751  45.651  0.00  0.00      RAPB   
ATOM    521  HB2 HSD    37      -2.648  32.673  45.594  0.00  0.00      RAPB   
ATOM    522  NE2 HSD    37      -0.466  35.415  43.472  1.00  0.00      RAPB   
ATOM    523  CD2 HSD    37      -1.465  34.788  44.217  1.00  0.00      RAPB   
ATOM    524  HD2 HSD    37      -2.494  35.123  44.159  0.00  0.00      RAPB   
ATOM    525  CE1 HSD    37       0.633  34.749  43.762  1.00  0.00      RAPB   
ATOM    526  HE1 HSD    37       1.628  34.961  43.362  0.00  0.00      RAPB   
ATOM    527  C   HSD    37      -2.193  34.237  47.738  1.00  0.00      RAPB   
ATOM    528  O   HSD    37      -3.319  34.222  48.233  1.00  0.00      RAPB   
ATOM    529  N   LEU    38      -1.530  35.376  47.466  1.00  0.00      RAPB   
ATOM    530  HN  LEU    38      -0.589  35.342  47.120  0.00  0.00      RAPB   
ATOM    531  CA  LEU    38      -2.121  36.661  47.670  1.00  0.00      RAPB   
ATOM    532  HA  LEU    38      -3.189  36.572  47.800  0.00  0.00      RAPB   
ATOM    533  CB  LEU    38      -1.487  37.158  48.991  1.00  0.00      RAPB   
ATOM    534  HB1 LEU    38      -1.746  36.384  49.753  0.00  0.00      RAPB   
ATOM    535  HB2 LEU    38      -0.383  37.111  48.893  0.00  0.00      RAPB   
ATOM    536  CG  LEU    38      -1.877  38.515  49.599  1.00  0.00      RAPB   
ATOM    537  HG  LEU    38      -2.073  38.313  50.683  0.00  0.00      RAPB   
ATOM    538  CD1 LEU    38      -3.147  39.169  49.039  1.00  0.00      RAPB   
ATOM    539 HD11 LEU    38      -2.956  39.590  48.032  0.00  0.00      RAPB   
ATOM    540 HD12 LEU    38      -3.985  38.449  48.964  0.00  0.00      RAPB   
ATOM    541 HD13 LEU    38      -3.460  40.007  49.697  0.00  0.00      RAPB   
ATOM    542  CD2 LEU    38      -0.675  39.464  49.547  1.00  0.00      RAPB   
ATOM    543 HD21 LEU    38      -0.883  40.369  50.154  0.00  0.00      RAPB   
ATOM    544 HD22 LEU    38       0.232  38.976  49.961  0.00  0.00      RAPB   
ATOM    545 HD23 LEU    38      -0.467  39.771  48.499  0.00  0.00      RAPB   
ATOM    546  C   LEU    38      -1.886  37.468  46.442  1.00  0.00      RAPB   
ATOM    547  O   LEU    38      -0.753  37.588  45.976  1.00  0.00      RAPB   
ATOM    548  N   HSD    39      -2.968  38.026  45.871  1.00  0.00      RAPB   
ATOM    549  HN  HSD    39      -3.890  37.860  46.241  0.00  0.00      RAPB   
ATOM    550  CA  HSD    39      -2.801  38.930  44.778  1.00  0.00      RAPB   
ATOM    551  HA  HSD    39      -1.778  38.992  44.435  0.00  0.00      RAPB   
ATOM    552  ND1 HSD    39      -3.938  40.425  41.987  1.00  0.00      RAPB   
ATOM    553  HD1 HSD    39      -3.179  41.027  42.251  0.00  0.00      RAPB   
ATOM    554  CG  HSD    39      -4.424  39.336  42.673  1.00  0.00      RAPB   
ATOM    555  CB  HSD    39      -3.668  38.408  43.594  1.00  0.00      RAPB   
ATOM    556  HB1 HSD    39      -3.012  37.762  42.969  0.00  0.00      RAPB   
ATOM    557  HB2 HSD    39      -4.434  37.731  44.031  0.00  0.00      RAPB   
ATOM    558  NE2 HSD    39      -5.998  40.065  41.217  1.00  0.00      RAPB   
ATOM    559  CD2 HSD    39      -5.685  39.146  42.202  1.00  0.00      RAPB   
ATOM    560  HD2 HSD    39      -6.405  38.399  42.493  0.00  0.00      RAPB   
ATOM    561  CE1 HSD    39      -4.915  40.832  41.135  1.00  0.00      RAPB   
ATOM    562  HE1 HSD    39      -4.811  41.748  40.544  0.00  0.00      RAPB   
ATOM    563  C   HSD    39      -3.156  40.259  45.344  1.00  0.00      RAPB   
ATOM    564  O   HSD    39      -4.280  40.468  45.800  1.00  0.00      RAPB   
ATOM    565  N   LEU    40      -2.185  41.188  45.350  1.00  0.00      RAPB   
ATOM    566  HN  LEU    40      -1.265  40.998  44.993  0.00  0.00      RAPB   
ATOM    567  CA  LEU    40      -2.425  42.454  45.969  1.00  0.00      RAPB   
ATOM    568  HA  LEU    40      -3.429  42.543  46.358  0.00  0.00      RAPB   
ATOM    569  CB  LEU    40      -1.361  42.749  47.077  1.00  0.00      RAPB   
ATOM    570  HB1 LEU    40      -0.510  42.052  46.920  0.00  0.00      RAPB   
ATOM    571  HB2 LEU    40      -0.945  43.780  46.984  0.00  0.00      RAPB   
ATOM    572  CG  LEU    40      -1.824  42.629  48.537  1.00  0.00      RAPB   
ATOM    573  HG  LEU    40      -2.129  41.577  48.715  0.00  0.00      RAPB   
ATOM    574  CD1 LEU    40      -3.018  43.526  48.859  1.00  0.00      RAPB   
ATOM    575 HD11 LEU    40      -2.772  44.581  48.612  0.00  0.00      RAPB   
ATOM    576 HD12 LEU    40      -3.911  43.224  48.279  0.00  0.00      RAPB   
ATOM    577 HD13 LEU    40      -3.261  43.439  49.940  0.00  0.00      RAPB   
ATOM    578  CD2 LEU    40      -0.666  42.983  49.483  1.00  0.00      RAPB   
ATOM    579 HD21 LEU    40      -0.363  44.043  49.344  0.00  0.00      RAPB   
ATOM    580 HD22 LEU    40      -0.973  42.842  50.541  0.00  0.00      RAPB   
ATOM    581 HD23 LEU    40       0.214  42.337  49.281  0.00  0.00      RAPB   
ATOM    582  C   LEU    40      -2.254  43.549  44.973  1.00  0.00      RAPB   
ATOM    583  O   LEU    40      -1.202  43.690  44.354  1.00  0.00      RAPB   
ATOM    584  N   ASP    41      -3.323  44.345  44.780  1.00  0.00      RAPB   
ATOM    585  HN  ASP    41      -4.215  44.121  45.173  0.00  0.00      RAPB   
ATOM    586  CA  ASP    41      -3.271  45.484  43.914  1.00  0.00      RAPB   
ATOM    587  HA  ASP    41      -2.271  45.647  43.557  0.00  0.00      RAPB   
ATOM    588  CB  ASP    41      -4.242  45.352  42.697  1.00  0.00      RAPB   
ATOM    589  HB1 ASP    41      -5.274  45.645  42.981  0.00  0.00      RAPB   
ATOM    590  HB2 ASP    41      -3.899  46.012  41.875  0.00  0.00      RAPB   
ATOM    591  CG  ASP    41      -4.353  43.937  42.165  1.00  0.00      RAPB   
ATOM    592  OD1 ASP    41      -3.947  43.672  41.008  1.00  0.00      RAPB   
ATOM    593  OD2 ASP    41      -4.959  43.096  42.881  1.00  0.00      RAPB   
ATOM    594  C   ASP    41      -3.710  46.642  44.754  1.00  0.00      RAPB   
ATOM    595  O   ASP    41      -4.811  46.630  45.306  1.00  0.00      RAPB   
ATOM    596  N   LEU    42      -2.835  47.658  44.910  1.00  0.00      RAPB   
ATOM    597  HN  LEU    42      -1.956  47.663  44.421  0.00  0.00      RAPB   
ATOM    598  CA  LEU    42      -3.174  48.769  45.751  1.00  0.00      RAPB   
ATOM    599  HA  LEU    42      -4.234  48.974  45.724  0.00  0.00      RAPB   
ATOM    600  CB  LEU    42      -2.682  48.247  47.139  1.00  0.00      RAPB   
ATOM    601  HB1 LEU    42      -3.504  47.592  47.515  0.00  0.00      RAPB   
ATOM    602  HB2 LEU    42      -1.818  47.565  46.956  0.00  0.00      RAPB   
ATOM    603  CG  LEU    42      -2.248  49.157  48.299  1.00  0.00      RAPB   
ATOM    604  HG  LEU    42      -2.946  50.014  48.417  0.00  0.00      RAPB   
ATOM    605  CD1 LEU    42      -0.817  49.691  48.169  1.00  0.00      RAPB   
ATOM    606 HD11 LEU    42      -0.106  48.854  48.010  0.00  0.00      RAPB   
ATOM    607 HD12 LEU    42      -0.738  50.398  47.322  0.00  0.00      RAPB   
ATOM    608 HD13 LEU    42      -0.523  50.229  49.094  0.00  0.00      RAPB   
ATOM    609  CD2 LEU    42      -2.323  48.283  49.548  1.00  0.00      RAPB   
ATOM    610 HD21 LEU    42      -1.675  48.661  50.358  0.00  0.00      RAPB   
ATOM    611 HD22 LEU    42      -3.369  48.224  49.918  0.00  0.00      RAPB   
ATOM    612 HD23 LEU    42      -1.978  47.253  49.314  0.00  0.00      RAPB   
ATOM    613  C   LEU    42      -2.463  49.998  45.280  1.00  0.00      RAPB   
ATOM    614  O   LEU    42      -1.562  49.934  44.447  1.00  0.00      RAPB   
ATOM    615  N   ARG    43      -2.884  51.171  45.799  1.00  0.00      RAPB   
ATOM    616  HN  ARG    43      -3.624  51.186  46.474  0.00  0.00      RAPB   
ATOM    617  CA  ARG    43      -2.218  52.392  45.447  1.00  0.00      RAPB   
ATOM    618  HA  ARG    43      -1.291  52.221  44.922  0.00  0.00      RAPB   
ATOM    619  CB  ARG    43      -3.225  53.185  44.576  1.00  0.00      RAPB   
ATOM    620  HB1 ARG    43      -3.384  52.586  43.649  0.00  0.00      RAPB   
ATOM    621  HB2 ARG    43      -4.202  53.216  45.110  0.00  0.00      RAPB   
ATOM    622  CG  ARG    43      -2.847  54.619  44.173  1.00  0.00      RAPB   
ATOM    623  HG1 ARG    43      -2.905  55.268  45.076  0.00  0.00      RAPB   
ATOM    624  HG2 ARG    43      -1.799  54.662  43.803  0.00  0.00      RAPB   
ATOM    625  CD  ARG    43      -3.779  55.144  43.075  1.00  0.00      RAPB   
ATOM    626  HD1 ARG    43      -3.518  54.688  42.091  0.00  0.00      RAPB   
ATOM    627  HD2 ARG    43      -4.834  54.898  43.339  0.00  0.00      RAPB   
ATOM    628  NE  ARG    43      -3.613  56.626  43.027  1.00  0.00      RAPB   
ATOM    629  HE  ARG    43      -3.111  57.072  43.809  0.00  0.00      RAPB   
ATOM    630  CZ  ARG    43      -4.505  57.460  42.490  1.00  0.00      RAPB   
ATOM    631  NH1 ARG    43      -4.565  58.712  42.921  1.00  0.00      RAPB   
ATOM    632 HH11 ARG    43      -5.373  59.251  42.770  0.00  0.00      RAPB   
ATOM    633 HH12 ARG    43      -4.150  58.866  43.847  0.00  0.00      RAPB   
ATOM    634  NH2 ARG    43      -5.365  57.051  41.568  1.00  0.00      RAPB   
ATOM    635 HH21 ARG    43      -6.009  57.706  41.206  0.00  0.00      RAPB   
ATOM    636 HH22 ARG    43      -5.273  56.116  41.266  0.00  0.00      RAPB   
ATOM    637  C   ARG    43      -1.899  53.109  46.725  1.00  0.00      RAPB   
ATOM    638  O   ARG    43      -2.671  53.072  47.686  1.00  0.00      RAPB   
ATOM    639  N   ALA    44      -0.727  53.777  46.765  1.00  0.00      RAPB   
ATOM    640  HN  ALA    44      -0.139  53.845  45.955  0.00  0.00      RAPB   
ATOM    641  CA  ALA    44      -0.334  54.483  47.948  1.00  0.00      RAPB   
ATOM    642  HA  ALA    44      -0.887  54.128  48.808  0.00  0.00      RAPB   
ATOM    643  CB  ALA    44       1.151  54.319  48.236  1.00  0.00      RAPB   
ATOM    644  HB1 ALA    44       1.400  53.237  48.288  0.00  0.00      RAPB   
ATOM    645  HB2 ALA    44       1.750  54.784  47.428  0.00  0.00      RAPB   
ATOM    646  HB3 ALA    44       1.427  54.795  49.202  0.00  0.00      RAPB   
ATOM    647  C   ALA    44      -0.679  55.920  47.756  1.00  0.00      RAPB   
ATOM    648  O   ALA    44      -0.134  56.598  46.883  1.00  0.00      RAPB   
ATOM    649  N   GLU    45      -1.592  56.439  48.598  1.00  0.00      RAPB   
ATOM    650  HN  GLU    45      -2.063  55.911  49.310  0.00  0.00      RAPB   
ATOM    651  CA  GLU    45      -1.970  57.797  48.381  1.00  0.00      RAPB   
ATOM    652  HA  GLU    45      -1.571  58.245  47.479  0.00  0.00      RAPB   
ATOM    653  CB  GLU    45      -3.517  57.878  48.351  1.00  0.00      RAPB   
ATOM    654  HB1 GLU    45      -3.928  57.294  49.206  0.00  0.00      RAPB   
ATOM    655  HB2 GLU    45      -3.858  58.925  48.483  0.00  0.00      RAPB   
ATOM    656  CG  GLU    45      -4.139  57.359  47.040  1.00  0.00      RAPB   
ATOM    657  HG1 GLU    45      -3.798  56.323  46.838  0.00  0.00      RAPB   
ATOM    658  HG2 GLU    45      -5.246  57.362  47.119  0.00  0.00      RAPB   
ATOM    659  CD  GLU    45      -3.757  58.236  45.868  1.00  0.00      RAPB   
ATOM    660  OE1 GLU    45      -4.476  59.219  45.568  1.00  0.00      RAPB   
ATOM    661  OE2 GLU    45      -2.780  57.903  45.152  1.00  0.00      RAPB   
ATOM    662  C   GLU    45      -1.501  58.586  49.564  1.00  0.00      RAPB   
ATOM    663  O   GLU    45      -2.117  58.588  50.628  1.00  0.00      RAPB   
ATOM    664  N   LEU    46      -0.331  59.229  49.403  1.00  0.00      RAPB   
ATOM    665  HN  LEU    46       0.172  59.076  48.556  0.00  0.00      RAPB   
ATOM    666  CA  LEU    46       0.276  60.048  50.410  1.00  0.00      RAPB   
ATOM    667  HA  LEU    46       0.161  59.535  51.356  0.00  0.00      RAPB   
ATOM    668  CB  LEU    46       1.753  60.324  50.173  1.00  0.00      RAPB   
ATOM    669  HB1 LEU    46       2.261  59.335  50.082  0.00  0.00      RAPB   
ATOM    670  HB2 LEU    46       1.910  60.862  49.213  0.00  0.00      RAPB   
ATOM    671  CG  LEU    46       2.442  61.102  51.322  1.00  0.00      RAPB   
ATOM    672  HG  LEU    46       3.491  60.811  51.145  0.00  0.00      RAPB   
ATOM    673  CD1 LEU    46       2.131  60.616  52.745  1.00  0.00      RAPB   
ATOM    674 HD11 LEU    46       1.118  60.925  53.074  0.00  0.00      RAPB   
ATOM    675 HD12 LEU    46       2.187  59.516  52.779  0.00  0.00      RAPB   
ATOM    676 HD13 LEU    46       2.865  61.033  53.467  0.00  0.00      RAPB   
ATOM    677  CD2 LEU    46       2.343  62.644  51.254  1.00  0.00      RAPB   
ATOM    678 HD21 LEU    46       3.150  63.107  51.858  0.00  0.00      RAPB   
ATOM    679 HD22 LEU    46       2.423  63.003  50.209  0.00  0.00      RAPB   
ATOM    680 HD23 LEU    46       1.397  63.025  51.679  0.00  0.00      RAPB   
ATOM    681  C   LEU    46      -0.462  61.350  50.533  1.00  0.00      RAPB   
ATOM    682  O   LEU    46      -0.562  61.904  51.625  1.00  0.00      RAPB   
ATOM    683  N   GLY    47      -0.943  61.875  49.387  1.00  0.00      RAPB   
ATOM    684  HN  GLY    47      -0.857  61.312  48.570  0.00  0.00      RAPB   
ATOM    685  CA  GLY    47      -1.497  63.194  49.193  1.00  0.00      RAPB   
ATOM    686  HA1 GLY    47      -1.625  63.336  48.130  0.00  0.00      RAPB   
ATOM    687  HA2 GLY    47      -0.785  63.897  49.602  0.00  0.00      RAPB   
ATOM    688  C   GLY    47      -2.812  63.545  49.830  1.00  0.00      RAPB   
ATOM    689  O   GLY    47      -2.937  64.669  50.310  1.00  0.00      RAPB   
ATOM    690  N   PRO    48      -3.800  62.702  49.888  1.00  0.00      RAPB   
ATOM    691  CA  PRO    48      -5.105  63.197  50.242  1.00  0.00      RAPB   
ATOM    692  HA  PRO    48      -5.162  63.985  49.514  0.00  0.00      RAPB   
ATOM    693  CD  PRO    48      -3.972  61.754  48.768  1.00  0.00      RAPB   
ATOM    694  HD1 PRO    48      -3.705  62.228  47.794  0.00  0.00      RAPB   
ATOM    695  HD2 PRO    48      -3.335  60.861  48.930  0.00  0.00      RAPB   
ATOM    696  CB  PRO    48      -6.199  62.269  49.680  1.00  0.00      RAPB   
ATOM    697  HB1 PRO    48      -6.960  62.856  49.123  0.00  0.00      RAPB   
ATOM    698  HB2 PRO    48      -6.742  61.718  50.471  0.00  0.00      RAPB   
ATOM    699  CG  PRO    48      -5.459  61.349  48.698  1.00  0.00      RAPB   
ATOM    700  HG1 PRO    48      -5.843  61.460  47.662  0.00  0.00      RAPB   
ATOM    701  HG2 PRO    48      -5.586  60.287  49.001  0.00  0.00      RAPB   
ATOM    702  C   PRO    48      -5.269  63.917  51.538  1.00  0.00      RAPB   
ATOM    703  O   PRO    48      -4.797  63.484  52.584  1.00  0.00      RAPB   
ATOM    704  N   PRO    49      -5.957  65.015  51.442  1.00  0.00      RAPB   
ATOM    705  CA  PRO    49      -6.164  65.835  52.598  1.00  0.00      RAPB   
ATOM    706  HA  PRO    49      -5.234  65.955  53.136  0.00  0.00      RAPB   
ATOM    707  CD  PRO    49      -6.808  65.496  50.327  1.00  0.00      RAPB   
ATOM    708  HD1 PRO    49      -6.161  65.807  49.477  0.00  0.00      RAPB   
ATOM    709  HD2 PRO    49      -7.529  64.711  50.012  0.00  0.00      RAPB   
ATOM    710  CB  PRO    49      -6.701  67.157  52.027  1.00  0.00      RAPB   
ATOM    711  HB1 PRO    49      -5.845  67.753  51.639  0.00  0.00      RAPB   
ATOM    712  HB2 PRO    49      -7.253  67.762  52.775  0.00  0.00      RAPB   
ATOM    713  CG  PRO    49      -7.576  66.708  50.863  1.00  0.00      RAPB   
ATOM    714  HG1 PRO    49      -7.724  67.497  50.100  0.00  0.00      RAPB   
ATOM    715  HG2 PRO    49      -8.566  66.372  51.248  0.00  0.00      RAPB   
ATOM    716  C   PRO    49      -7.133  65.206  53.536  1.00  0.00      RAPB   
ATOM    717  O   PRO    49      -7.899  64.338  53.122  1.00  0.00      RAPB   
ATOM    718  N   GLY    50      -7.096  65.633  54.810  1.00  0.00      RAPB   
ATOM    719  HN  GLY    50      -6.427  66.304  55.124  0.00  0.00      RAPB   
ATOM    720  CA  GLY    50      -7.964  65.116  55.821  1.00  0.00      RAPB   
ATOM    721  HA1 GLY    50      -7.609  64.118  56.024  0.00  0.00      RAPB   
ATOM    722  HA2 GLY    50      -8.991  65.188  55.493  0.00  0.00      RAPB   
ATOM    723  C   GLY    50      -7.771  66.010  56.996  1.00  0.00      RAPB   
ATOM    724  O   GLY    50      -7.325  67.146  56.851  1.00  0.00      RAPB   
ATOM    725  N   PRO    51      -8.103  65.512  58.156  1.00  0.00      RAPB   
ATOM    726  CA  PRO    51      -7.953  66.269  59.368  1.00  0.00      RAPB   
ATOM    727  HA  PRO    51      -8.538  67.175  59.299  0.00  0.00      RAPB   
ATOM    728  CD  PRO    51      -8.499  64.117  58.429  1.00  0.00      RAPB   
ATOM    729  HD1 PRO    51      -9.582  63.996  58.208  0.00  0.00      RAPB   
ATOM    730  HD2 PRO    51      -7.902  63.367  57.861  0.00  0.00      RAPB   
ATOM    731  CB  PRO    51      -8.399  65.328  60.500  1.00  0.00      RAPB   
ATOM    732  HB1 PRO    51      -9.479  65.503  60.706  0.00  0.00      RAPB   
ATOM    733  HB2 PRO    51      -7.827  65.479  61.438  0.00  0.00      RAPB   
ATOM    734  CG  PRO    51      -8.225  63.921  59.923  1.00  0.00      RAPB   
ATOM    735  HG1 PRO    51      -8.900  63.171  60.383  0.00  0.00      RAPB   
ATOM    736  HG2 PRO    51      -7.173  63.579  60.055  0.00  0.00      RAPB   
ATOM    737  C   PRO    51      -6.524  66.697  59.428  1.00  0.00      RAPB   
ATOM    738  O   PRO    51      -6.228  67.729  60.029  1.00  0.00      RAPB   
ATOM    739  N   GLY    52      -5.625  65.897  58.828  1.00  0.00      RAPB   
ATOM    740  HN  GLY    52      -5.930  65.094  58.319  0.00  0.00      RAPB   
ATOM    741  CA  GLY    52      -4.236  66.228  58.784  1.00  0.00      RAPB   
ATOM    742  HA1 GLY    52      -3.702  65.500  59.373  0.00  0.00      RAPB   
ATOM    743  HA2 GLY    52      -4.094  67.257  59.083  0.00  0.00      RAPB   
ATOM    744  C   GLY    52      -3.833  66.071  57.358  1.00  0.00      RAPB   
ATOM    745  O   GLY    52      -4.551  65.473  56.557  1.00  0.00      RAPB   
ATOM    746  N   PRO    53      -2.704  66.614  57.020  1.00  0.00      RAPB   
ATOM    747  CA  PRO    53      -2.242  66.500  55.670  1.00  0.00      RAPB   
ATOM    748  HA  PRO    53      -3.049  66.696  54.976  0.00  0.00      RAPB   
ATOM    749  CD  PRO    53      -1.842  67.460  57.854  1.00  0.00      RAPB   
ATOM    750  HD1 PRO    53      -2.348  68.439  58.015  0.00  0.00      RAPB   
ATOM    751  HD2 PRO    53      -1.605  66.982  58.830  0.00  0.00      RAPB   
ATOM    752  CB  PRO    53      -1.117  67.549  55.584  1.00  0.00      RAPB   
ATOM    753  HB1 PRO    53      -1.565  68.528  55.300  0.00  0.00      RAPB   
ATOM    754  HB2 PRO    53      -0.329  67.291  54.848  0.00  0.00      RAPB   
ATOM    755  CG  PRO    53      -0.579  67.648  57.015  1.00  0.00      RAPB   
ATOM    756  HG1 PRO    53      -0.067  68.612  57.217  0.00  0.00      RAPB   
ATOM    757  HG2 PRO    53       0.127  66.809  57.206  0.00  0.00      RAPB   
ATOM    758  C   PRO    53      -1.741  65.121  55.413  1.00  0.00      RAPB   
ATOM    759  O   PRO    53      -1.258  64.475  56.342  1.00  0.00      RAPB   
ATOM    760  N   GLY    54      -1.867  64.650  54.160  1.00  0.00      RAPB   
ATOM    761  HN  GLY    54      -2.393  65.148  53.475  0.00  0.00      RAPB   
ATOM    762  CA  GLY    54      -1.398  63.350  53.796  1.00  0.00      RAPB   
ATOM    763  HA1 GLY    54      -0.581  63.011  54.416  0.00  0.00      RAPB   
ATOM    764  HA2 GLY    54      -1.170  63.537  52.773  0.00  0.00      RAPB   
ATOM    765  C   GLY    54      -2.552  62.415  53.916  1.00  0.00      RAPB   
ATOM    766  O   GLY    54      -3.153  62.296  54.983  1.00  0.00      RAPB   
ATOM    767  N   SER    55      -2.900  61.721  52.816  1.00  0.00      RAPB   
ATOM    768  HN  SER    55      -2.427  61.862  51.953  0.00  0.00      RAPB   
ATOM    769  CA  SER    55      -3.981  60.788  52.921  1.00  0.00      RAPB   
ATOM    770  HA  SER    55      -4.793  61.234  53.483  0.00  0.00      RAPB   
ATOM    771  CB  SER    55      -4.613  60.062  51.699  1.00  0.00      RAPB   
ATOM    772  HB1 SER    55      -5.446  60.705  51.412  0.00  0.00      RAPB   
ATOM    773  HB2 SER    55      -3.893  60.002  50.868  0.00  0.00      RAPB   
ATOM    774  OG  SER    55      -5.220  58.775  51.914  1.00  0.00      RAPB   
ATOM    775  HG1 SER    55      -5.553  58.782  52.826  0.00  0.00      RAPB   
ATOM    776  C   SER    55      -3.451  59.714  53.787  1.00  0.00      RAPB   
ATOM    777  O   SER    55      -4.118  59.225  54.698  1.00  0.00      RAPB   
ATOM    778  N   ARG    56      -2.184  59.362  53.510  1.00  0.00      RAPB   
ATOM    779  HN  ARG    56      -1.725  59.812  52.756  0.00  0.00      RAPB   
ATOM    780  CA  ARG    56      -1.507  58.324  54.207  1.00  0.00      RAPB   
ATOM    781  HA  ARG    56      -0.598  58.072  53.687  0.00  0.00      RAPB   
ATOM    782  CB  ARG    56      -1.249  58.711  55.709  1.00  0.00      RAPB   
ATOM    783  HB1 ARG    56      -2.237  58.659  56.236  0.00  0.00      RAPB   
ATOM    784  HB2 ARG    56      -0.619  57.946  56.198  0.00  0.00      RAPB   
ATOM    785  CG  ARG    56      -0.767  60.123  56.085  1.00  0.00      RAPB   
ATOM    786  HG1 ARG    56       0.322  60.120  56.298  0.00  0.00      RAPB   
ATOM    787  HG2 ARG    56      -0.959  60.825  55.254  0.00  0.00      RAPB   
ATOM    788  CD  ARG    56      -1.558  60.585  57.325  1.00  0.00      RAPB   
ATOM    789  HD1 ARG    56      -2.655  60.538  57.118  0.00  0.00      RAPB   
ATOM    790  HD2 ARG    56      -1.323  59.920  58.187  0.00  0.00      RAPB   
ATOM    791  NE  ARG    56      -1.208  62.001  57.633  1.00  0.00      RAPB   
ATOM    792  HE  ARG    56      -1.239  62.669  56.887  0.00  0.00      RAPB   
ATOM    793  CZ  ARG    56      -1.393  62.534  58.845  1.00  0.00      RAPB   
ATOM    794  NH1 ARG    56      -1.187  63.837  58.992  1.00  0.00      RAPB   
ATOM    795 HH11 ARG    56      -1.465  64.259  59.834  0.00  0.00      RAPB   
ATOM    796 HH12 ARG    56      -1.082  64.311  58.112  0.00  0.00      RAPB   
ATOM    797  NH2 ARG    56      -1.865  61.845  59.868  1.00  0.00      RAPB   
ATOM    798 HH21 ARG    56      -2.137  62.315  60.683  0.00  0.00      RAPB   
ATOM    799 HH22 ARG    56      -2.617  61.200  59.578  0.00  0.00      RAPB   
ATOM    800  C   ARG    56      -2.395  57.138  54.273  1.00  0.00      RAPB   
ATOM    801  O   ARG    56      -2.736  56.649  55.350  1.00  0.00      RAPB   
ATOM    802  N   GLY    57      -2.804  56.656  53.085  1.00  0.00      RAPB   
ATOM    803  HN  GLY    57      -2.597  57.134  52.230  0.00  0.00      RAPB   
ATOM    804  CA  GLY    57      -3.661  55.518  53.063  1.00  0.00      RAPB   
ATOM    805  HA1 GLY    57      -4.648  55.866  52.798  0.00  0.00      RAPB   
ATOM    806  HA2 GLY    57      -3.636  54.974  54.000  0.00  0.00      RAPB   
ATOM    807  C   GLY    57      -3.198  54.593  51.992  1.00  0.00      RAPB   
ATOM    808  O   GLY    57      -2.651  55.001  50.967  1.00  0.00      RAPB   
ATOM    809  N   LEU    58      -3.409  53.292  52.247  1.00  0.00      RAPB   
ATOM    810  HN  LEU    58      -3.802  53.004  53.116  0.00  0.00      RAPB   
ATOM    811  CA  LEU    58      -3.113  52.263  51.309  1.00  0.00      RAPB   
ATOM    812  HA  LEU    58      -2.713  52.666  50.387  0.00  0.00      RAPB   
ATOM    813  CB  LEU    58      -2.181  51.150  51.858  1.00  0.00      RAPB   
ATOM    814  HB1 LEU    58      -2.574  50.761  52.819  0.00  0.00      RAPB   
ATOM    815  HB2 LEU    58      -2.246  50.316  51.138  0.00  0.00      RAPB   
ATOM    816  CG  LEU    58      -0.671  51.460  52.025  1.00  0.00      RAPB   
ATOM    817  HG  LEU    58      -0.133  50.514  51.767  0.00  0.00      RAPB   
ATOM    818  CD1 LEU    58      -0.301  51.759  53.482  1.00  0.00      RAPB   
ATOM    819 HD11 LEU    58      -0.944  52.564  53.890  0.00  0.00      RAPB   
ATOM    820 HD12 LEU    58      -0.455  50.852  54.106  0.00  0.00      RAPB   
ATOM    821 HD13 LEU    58       0.762  52.068  53.567  0.00  0.00      RAPB   
ATOM    822  CD2 LEU    58      -0.130  52.530  51.070  1.00  0.00      RAPB   
ATOM    823 HD21 LEU    58      -0.584  53.517  51.292  0.00  0.00      RAPB   
ATOM    824 HD22 LEU    58       0.971  52.624  51.181  0.00  0.00      RAPB   
ATOM    825 HD23 LEU    58      -0.358  52.262  50.018  0.00  0.00      RAPB   
ATOM    826  C   LEU    58      -4.449  51.686  50.996  1.00  0.00      RAPB   
ATOM    827  O   LEU    58      -5.143  51.193  51.884  1.00  0.00      RAPB   
ATOM    828  N   ASN    59      -4.865  51.767  49.720  1.00  0.00      RAPB   
ATOM    829  HN  ASN    59      -4.284  52.124  48.986  0.00  0.00      RAPB   
ATOM    830  CA  ASN    59      -6.169  51.281  49.394  1.00  0.00      RAPB   
ATOM    831  HA  ASN    59      -6.679  50.801  50.220  0.00  0.00      RAPB   
ATOM    832  CB  ASN    59      -7.046  52.409  48.751  1.00  0.00      RAPB   
ATOM    833  HB1 ASN    59      -6.448  52.955  47.991  0.00  0.00      RAPB   
ATOM    834  HB2 ASN    59      -7.925  51.961  48.235  0.00  0.00      RAPB   
ATOM    835  CG  ASN    59      -7.643  53.444  49.701  1.00  0.00      RAPB   
ATOM    836  OD1 ASN    59      -8.790  53.857  49.503  1.00  0.00      RAPB   
ATOM    837  ND2 ASN    59      -6.889  53.908  50.715  1.00  0.00      RAPB   
ATOM    838 HD21 ASN    59      -7.263  54.638  51.279  0.00  0.00      RAPB   
ATOM    839 HD22 ASN    59      -5.982  53.525  50.863  0.00  0.00      RAPB   
ATOM    840  C   ASN    59      -6.034  50.275  48.305  1.00  0.00      RAPB   
ATOM    841  O   ASN    59      -5.121  50.350  47.484  1.00  0.00      RAPB   
ATOM    842  N   GLY    60      -6.940  49.279  48.276  1.00  0.00      RAPB   
ATOM    843  HN  GLY    60      -7.627  49.130  48.995  0.00  0.00      RAPB   
ATOM    844  CA  GLY    60      -6.811  48.326  47.217  1.00  0.00      RAPB   
ATOM    845  HA1 GLY    60      -5.777  48.030  47.113  0.00  0.00      RAPB   
ATOM    846  HA2 GLY    60      -7.246  48.735  46.317  0.00  0.00      RAPB   
ATOM    847  C   GLY    60      -7.558  47.082  47.562  1.00  0.00      RAPB   
ATOM    848  O   GLY    60      -8.442  47.080  48.418  1.00  0.00      RAPB   
ATOM    849  N   LYS    61      -7.213  45.980  46.865  1.00  0.00      RAPB   
ATOM    850  HN  LYS    61      -6.452  45.986  46.209  0.00  0.00      RAPB   
ATOM    851  CA  LYS    61      -7.892  44.737  47.075  1.00  0.00      RAPB   
ATOM    852  HA  LYS    61      -8.504  44.937  47.877  0.00  0.00      RAPB   
ATOM    853  CB  LYS    61      -8.691  44.442  45.781  1.00  0.00      RAPB   
ATOM    854  HB1 LYS    61      -9.130  43.425  45.846  0.00  0.00      RAPB   
ATOM    855  HB2 LYS    61      -9.535  45.166  45.724  0.00  0.00      RAPB   
ATOM    856  CG  LYS    61      -7.853  44.575  44.487  1.00  0.00      RAPB   
ATOM    857  HG1 LYS    61      -7.404  45.589  44.397  0.00  0.00      RAPB   
ATOM    858  HG2 LYS    61      -7.002  43.863  44.565  0.00  0.00      RAPB   
ATOM    859  CD  LYS    61      -8.679  44.316  43.213  1.00  0.00      RAPB   
ATOM    860  HD1 LYS    61      -9.613  43.791  43.509  0.00  0.00      RAPB   
ATOM    861  HD2 LYS    61      -8.997  45.288  42.778  0.00  0.00      RAPB   
ATOM    862  CE  LYS    61      -7.989  43.474  42.125  1.00  0.00      RAPB   
ATOM    863  HE1 LYS    61      -8.731  43.176  41.354  0.00  0.00      RAPB   
ATOM    864  HE2 LYS    61      -7.167  44.047  41.643  0.00  0.00      RAPB   
ATOM    865  NZ  LYS    61      -7.409  42.250  42.705  1.00  0.00      RAPB   
ATOM    866  HZ1 LYS    61      -7.231  41.503  42.007  0.00  0.00      RAPB   
ATOM    867  HZ2 LYS    61      -6.454  42.514  43.084  0.00  0.00      RAPB   
ATOM    868  HZ3 LYS    61      -8.034  41.878  43.474  0.00  0.00      RAPB   
ATOM    869  C   LYS    61      -6.900  43.661  47.370  1.00  0.00      RAPB   
ATOM    870  O   LYS    61      -5.790  43.642  46.836  1.00  0.00      RAPB   
ATOM    871  N   ALA    62      -7.292  42.736  48.268  1.00  0.00      RAPB   
ATOM    872  HN  ALA    62      -8.191  42.830  48.702  0.00  0.00      RAPB   
ATOM    873  CA  ALA    62      -6.451  41.623  48.580  1.00  0.00      RAPB   
ATOM    874  HA  ALA    62      -5.507  41.665  48.051  0.00  0.00      RAPB   
ATOM    875  CB  ALA    62      -6.179  41.524  50.097  1.00  0.00      RAPB   
ATOM    876  HB1 ALA    62      -5.579  42.391  50.438  0.00  0.00      RAPB   
ATOM    877  HB2 ALA    62      -7.131  41.506  50.667  0.00  0.00      RAPB   
ATOM    878  HB3 ALA    62      -5.612  40.599  50.336  0.00  0.00      RAPB   
ATOM    879  C   ALA    62      -7.165  40.400  48.109  1.00  0.00      RAPB   
ATOM    880  O   ALA    62      -8.203  40.019  48.649  1.00  0.00      RAPB   
ATOM    881  N   THR    63      -6.600  39.729  47.092  1.00  0.00      RAPB   
ATOM    882  HN  THR    63      -5.768  40.064  46.632  0.00  0.00      RAPB   
ATOM    883  CA  THR    63      -7.227  38.545  46.589  1.00  0.00      RAPB   
ATOM    884  HA  THR    63      -8.258  38.477  46.899  0.00  0.00      RAPB   
ATOM    885  CB  THR    63      -7.205  38.315  45.081  1.00  0.00      RAPB   
ATOM    886  HB  THR    63      -6.330  38.850  44.651  0.00  0.00      RAPB   
ATOM    887  OG1 THR    63      -8.399  38.742  44.445  1.00  0.00      RAPB   
ATOM    888  HG1 THR    63      -8.528  39.704  44.642  0.00  0.00      RAPB   
ATOM    889  CG2 THR    63      -7.177  36.827  44.701  1.00  0.00      RAPB   
ATOM    890 HG21 THR    63      -7.357  36.724  43.629  0.00  0.00      RAPB   
ATOM    891 HG22 THR    63      -6.200  36.342  44.908  0.00  0.00      RAPB   
ATOM    892 HG23 THR    63      -7.973  36.266  45.235  0.00  0.00      RAPB   
ATOM    893  C   THR    63      -6.500  37.413  47.226  1.00  0.00      RAPB   
ATOM    894  O   THR    63      -5.311  37.206  46.982  1.00  0.00      RAPB   
ATOM    895  N   LEU    64      -7.207  36.647  48.073  1.00  0.00      RAPB   
ATOM    896  HN  LEU    64      -8.166  36.850  48.286  0.00  0.00      RAPB   
ATOM    897  CA  LEU    64      -6.535  35.592  48.771  1.00  0.00      RAPB   
ATOM    898  HA  LEU    64      -5.455  35.667  48.747  0.00  0.00      RAPB   
ATOM    899  CB  LEU    64      -7.094  35.708  50.215  1.00  0.00      RAPB   
ATOM    900  HB1 LEU    64      -8.195  35.540  50.168  0.00  0.00      RAPB   
ATOM    901  HB2 LEU    64      -6.677  34.906  50.841  0.00  0.00      RAPB   
ATOM    902  CG  LEU    64      -6.904  37.095  50.888  1.00  0.00      RAPB   
ATOM    903  HG  LEU    64      -7.277  37.882  50.186  0.00  0.00      RAPB   
ATOM    904  CD1 LEU    64      -5.446  37.435  51.215  1.00  0.00      RAPB   
ATOM    905 HD11 LEU    64      -5.107  36.910  52.130  0.00  0.00      RAPB   
ATOM    906 HD12 LEU    64      -4.777  37.160  50.376  0.00  0.00      RAPB   
ATOM    907 HD13 LEU    64      -5.352  38.526  51.407  0.00  0.00      RAPB   
ATOM    908  CD2 LEU    64      -7.762  37.224  52.152  1.00  0.00      RAPB   
ATOM    909 HD21 LEU    64      -7.464  36.475  52.912  0.00  0.00      RAPB   
ATOM    910 HD22 LEU    64      -7.634  38.238  52.590  0.00  0.00      RAPB   
ATOM    911 HD23 LEU    64      -8.837  37.084  51.905  0.00  0.00      RAPB   
ATOM    912  C   LEU    64      -6.977  34.276  48.218  1.00  0.00      RAPB   
ATOM    913  O   LEU    64      -8.164  34.036  48.007  1.00  0.00      RAPB   
ATOM    914  N   GLU    65      -6.001  33.384  47.963  1.00  0.00      RAPB   
ATOM    915  HN  GLU    65      -5.036  33.648  48.043  0.00  0.00      RAPB   
ATOM    916  CA  GLU    65      -6.315  32.058  47.522  1.00  0.00      RAPB   
ATOM    917  HA  GLU    65      -7.319  31.993  47.123  0.00  0.00      RAPB   
ATOM    918  CB  GLU    65      -5.320  31.638  46.407  1.00  0.00      RAPB   
ATOM    919  HB1 GLU    65      -4.354  32.143  46.603  0.00  0.00      RAPB   
ATOM    920  HB2 GLU    65      -5.140  30.541  46.472  0.00  0.00      RAPB   
ATOM    921  CG  GLU    65      -5.743  31.908  44.920  1.00  0.00      RAPB   
ATOM    922  HG1 GLU    65      -4.917  31.534  44.275  0.00  0.00      RAPB   
ATOM    923  HG2 GLU    65      -6.624  31.284  44.686  0.00  0.00      RAPB   
ATOM    924  CD  GLU    65      -6.048  33.327  44.414  1.00  0.00      RAPB   
ATOM    925  OE1 GLU    65      -7.237  33.759  44.411  1.00  0.00      RAPB   
ATOM    926  OE2 GLU    65      -5.135  33.951  43.804  1.00  0.00      RAPB   
ATOM    927  C   GLU    65      -6.244  31.211  48.747  1.00  0.00      RAPB   
ATOM    928  O   GLU    65      -5.170  31.046  49.324  1.00  0.00      RAPB   
ATOM    929  N   LEU    66      -7.390  30.655  49.184  1.00  0.00      RAPB   
ATOM    930  HN  LEU    66      -8.249  30.766  48.672  0.00  0.00      RAPB   
ATOM    931  CA  LEU    66      -7.362  29.855  50.372  1.00  0.00      RAPB   
ATOM    932  HA  LEU    66      -6.352  29.754  50.727  0.00  0.00      RAPB   
ATOM    933  CB  LEU    66      -8.087  30.398  51.615  1.00  0.00      RAPB   
ATOM    934  HB1 LEU    66      -8.154  29.580  52.368  0.00  0.00      RAPB   
ATOM    935  HB2 LEU    66      -7.441  31.177  52.075  0.00  0.00      RAPB   
ATOM    936  CG  LEU    66      -9.459  31.031  51.402  1.00  0.00      RAPB   
ATOM    937  HG  LEU    66     -10.029  30.405  50.681  0.00  0.00      RAPB   
ATOM    938  CD1 LEU    66      -9.391  32.474  50.882  1.00  0.00      RAPB   
ATOM    939 HD11 LEU    66     -10.396  32.941  50.878  0.00  0.00      RAPB   
ATOM    940 HD12 LEU    66      -8.727  33.093  51.524  0.00  0.00      RAPB   
ATOM    941 HD13 LEU    66      -8.999  32.520  49.845  0.00  0.00      RAPB   
ATOM    942  CD2 LEU    66     -10.148  31.051  52.756  1.00  0.00      RAPB   
ATOM    943 HD21 LEU    66      -9.561  31.684  53.459  0.00  0.00      RAPB   
ATOM    944 HD22 LEU    66     -11.157  31.490  52.670  0.00  0.00      RAPB   
ATOM    945 HD23 LEU    66     -10.224  30.028  53.176  0.00  0.00      RAPB   
ATOM    946  C   LEU    66      -7.682  28.452  49.992  1.00  0.00      RAPB   
ATOM    947  O   LEU    66      -8.646  28.196  49.275  1.00  0.00      RAPB   
ATOM    948  N   ARG    67      -6.869  27.487  50.456  1.00  0.00      RAPB   
ATOM    949  HN  ARG    67      -6.084  27.654  51.073  0.00  0.00      RAPB   
ATOM    950  CA  ARG    67      -7.223  26.153  50.102  1.00  0.00      RAPB   
ATOM    951  HA  ARG    67      -8.074  26.055  49.455  0.00  0.00      RAPB   
ATOM    952  CB  ARG    67      -5.989  25.539  49.377  1.00  0.00      RAPB   
ATOM    953  HB1 ARG    67      -5.822  26.128  48.448  0.00  0.00      RAPB   
ATOM    954  HB2 ARG    67      -5.100  25.691  50.032  0.00  0.00      RAPB   
ATOM    955  CG  ARG    67      -6.045  24.040  49.010  1.00  0.00      RAPB   
ATOM    956  HG1 ARG    67      -6.088  23.450  49.953  0.00  0.00      RAPB   
ATOM    957  HG2 ARG    67      -6.981  23.818  48.457  0.00  0.00      RAPB   
ATOM    958  CD  ARG    67      -4.806  23.541  48.235  1.00  0.00      RAPB   
ATOM    959  HD1 ARG    67      -4.002  24.309  48.205  0.00  0.00      RAPB   
ATOM    960  HD2 ARG    67      -4.390  22.638  48.739  0.00  0.00      RAPB   
ATOM    961  NE  ARG    67      -5.225  23.137  46.851  1.00  0.00      RAPB   
ATOM    962  HE  ARG    67      -5.750  22.304  46.719  0.00  0.00      RAPB   
ATOM    963  CZ  ARG    67      -5.221  23.914  45.763  1.00  0.00      RAPB   
ATOM    964  NH1 ARG    67      -5.899  23.525  44.690  1.00  0.00      RAPB   
ATOM    965 HH11 ARG    67      -6.096  24.295  44.057  0.00  0.00      RAPB   
ATOM    966 HH12 ARG    67      -6.803  23.171  44.906  0.00  0.00      RAPB   
ATOM    967  NH2 ARG    67      -4.727  25.138  45.740  1.00  0.00      RAPB   
ATOM    968 HH21 ARG    67      -5.179  25.698  45.010  0.00  0.00      RAPB   
ATOM    969 HH22 ARG    67      -4.464  25.542  46.592  0.00  0.00      RAPB   
ATOM    970  C   ARG    67      -7.500  25.390  51.337  1.00  0.00      RAPB   
ATOM    971  O   ARG    67      -6.793  25.480  52.339  1.00  0.00      RAPB   
ATOM    972  N   CYS    68      -8.590  24.619  51.277  1.00  0.00      RAPB   
ATOM    973  HN  CYS    68      -9.069  24.479  50.418  0.00  0.00      RAPB   
ATOM    974  CA  CYS    68      -8.977  23.801  52.370  1.00  0.00      RAPB   
ATOM    975  HA  CYS    68      -8.856  24.157  53.356  0.00  0.00      RAPB   
ATOM    976  CB  CYS    68     -10.445  23.791  51.947  1.00  0.00      RAPB   
ATOM    977  HB1 CYS    68     -10.484  23.790  50.841  0.00  0.00      RAPB   
ATOM    978  HB2 CYS    68     -10.990  22.863  52.171  0.00  0.00      RAPB   
ATOM    979  SG  CYS    68     -11.230  25.300  52.580  1.00  0.00      RAPB   
ATOM    980  HG1 CYS    68     -11.656  24.760  53.725  0.00  0.00      RAPB   
ATOM    981  C   CYS    68      -8.276  22.495  52.141  1.00  0.00      RAPB   
ATOM    982  O   CYS    68      -8.913  21.501  51.807  1.00  0.00      RAPB   
ATOM    983  N   LEU    69      -6.936  22.443  52.311  1.00  0.00      RAPB   
ATOM    984  HN  LEU    69      -6.388  23.214  52.638  0.00  0.00      RAPB   
ATOM    985  CA  LEU    69      -6.282  21.199  52.006  1.00  0.00      RAPB   
ATOM    986  HA  LEU    69      -6.576  20.902  51.007  0.00  0.00      RAPB   
ATOM    987  CB  LEU    69      -4.740  21.345  52.008  1.00  0.00      RAPB   
ATOM    988  HB1 LEU    69      -4.498  22.398  51.738  0.00  0.00      RAPB   
ATOM    989  HB2 LEU    69      -4.327  21.177  53.025  0.00  0.00      RAPB   
ATOM    990  CG  LEU    69      -3.983  20.436  51.016  1.00  0.00      RAPB   
ATOM    991  HG  LEU    69      -4.449  20.547  50.009  0.00  0.00      RAPB   
ATOM    992  CD1 LEU    69      -4.026  18.951  51.405  1.00  0.00      RAPB   
ATOM    993 HD11 LEU    69      -3.636  18.813  52.436  0.00  0.00      RAPB   
ATOM    994 HD12 LEU    69      -5.061  18.551  51.363  0.00  0.00      RAPB   
ATOM    995 HD13 LEU    69      -3.399  18.352  50.712  0.00  0.00      RAPB   
ATOM    996  CD2 LEU    69      -2.523  20.898  50.918  1.00  0.00      RAPB   
ATOM    997 HD21 LEU    69      -1.960  20.282  50.186  0.00  0.00      RAPB   
ATOM    998 HD22 LEU    69      -2.461  21.964  50.612  0.00  0.00      RAPB   
ATOM    999 HD23 LEU    69      -2.025  20.804  51.909  0.00  0.00      RAPB   
ATOM   1000  C   LEU    69      -6.770  20.133  52.929  1.00  0.00      RAPB   
ATOM   1001  O   LEU    69      -7.253  19.095  52.481  1.00  0.00      RAPB   
ATOM   1002  N   LEU    70      -6.669  20.349  54.254  1.00  0.00      RAPB   
ATOM   1003  HN  LEU    70      -6.214  21.146  54.653  0.00  0.00      RAPB   
ATOM   1004  CA  LEU    70      -7.222  19.357  55.129  1.00  0.00      RAPB   
ATOM   1005  HA  LEU    70      -7.946  18.729  54.630  0.00  0.00      RAPB   
ATOM   1006  CB  LEU    70      -6.094  18.467  55.714  1.00  0.00      RAPB   
ATOM   1007  HB1 LEU    70      -5.413  18.188  54.880  0.00  0.00      RAPB   
ATOM   1008  HB2 LEU    70      -5.498  19.062  56.439  0.00  0.00      RAPB   
ATOM   1009  CG  LEU    70      -6.565  17.158  56.388  1.00  0.00      RAPB   
ATOM   1010  HG  LEU    70      -7.320  17.420  57.169  0.00  0.00      RAPB   
ATOM   1011  CD1 LEU    70      -5.384  16.472  57.089  1.00  0.00      RAPB   
ATOM   1012 HD11 LEU    70      -5.724  15.550  57.604  0.00  0.00      RAPB   
ATOM   1013 HD12 LEU    70      -4.603  16.202  56.348  0.00  0.00      RAPB   
ATOM   1014 HD13 LEU    70      -4.938  17.158  57.842  0.00  0.00      RAPB   
ATOM   1015  CD2 LEU    70      -7.216  16.189  55.388  1.00  0.00      RAPB   
ATOM   1016 HD21 LEU    70      -6.509  15.953  54.565  0.00  0.00      RAPB   
ATOM   1017 HD22 LEU    70      -7.497  15.243  55.896  0.00  0.00      RAPB   
ATOM   1018 HD23 LEU    70      -8.133  16.628  54.943  0.00  0.00      RAPB   
ATOM   1019  C   LEU    70      -7.988  20.086  56.180  1.00  0.00      RAPB   
ATOM   1020  O   LEU    70      -7.821  19.863  57.379  1.00  0.00      RAPB   
ATOM   1021  N   PRO    71      -8.852  20.943  55.724  1.00  0.00      RAPB   
ATOM   1022  CA  PRO    71      -9.653  21.755  56.586  1.00  0.00      RAPB   
ATOM   1023  HA  PRO    71      -9.094  22.139  57.424  0.00  0.00      RAPB   
ATOM   1024  CD  PRO    71      -9.463  21.209  54.495  1.00  0.00      RAPB   
ATOM   1025  HD1 PRO    71      -8.753  21.998  54.262  0.00  0.00      RAPB   
ATOM   1026  HD2 PRO    71      -9.406  20.346  53.848  0.00  0.00      RAPB   
ATOM   1027  CB  PRO    71     -10.475  22.788  55.826  1.00  0.00      RAPB   
ATOM   1028  HB1 PRO    71      -9.911  23.639  55.449  0.00  0.00      RAPB   
ATOM   1029  HB2 PRO    71     -11.346  23.198  56.381  0.00  0.00      RAPB   
ATOM   1030  CG  PRO    71     -10.828  21.927  54.685  1.00  0.00      RAPB   
ATOM   1031  HG1 PRO    71     -11.268  22.498  53.886  0.00  0.00      RAPB   
ATOM   1032  HG2 PRO    71     -11.651  21.248  54.982  0.00  0.00      RAPB   
ATOM   1033  C   PRO    71     -10.663  20.804  57.121  1.00  0.00      RAPB   
ATOM   1034  O   PRO    71     -10.625  19.619  56.793  1.00  0.00      RAPB   
ATOM   1035  N   GLU    72     -11.569  21.305  57.968  1.00  0.00      RAPB   
ATOM   1036  HN  GLU    72     -11.522  22.238  58.321  0.00  0.00      RAPB   
ATOM   1037  CA  GLU    72     -12.686  20.487  58.299  1.00  0.00      RAPB   
ATOM   1038  HA  GLU    72     -12.432  19.437  58.239  0.00  0.00      RAPB   
ATOM   1039  CB  GLU    72     -13.160  20.732  59.751  1.00  0.00      RAPB   
ATOM   1040  HB1 GLU    72     -13.574  21.751  59.829  0.00  0.00      RAPB   
ATOM   1041  HB2 GLU    72     -13.987  20.042  60.023  0.00  0.00      RAPB   
ATOM   1042  CG  GLU    72     -12.007  20.547  60.785  1.00  0.00      RAPB   
ATOM   1043  HG1 GLU    72     -11.934  19.482  61.081  0.00  0.00      RAPB   
ATOM   1044  HG2 GLU    72     -11.031  20.850  60.357  0.00  0.00      RAPB   
ATOM   1045  CD  GLU    72     -12.175  21.370  62.060  1.00  0.00      RAPB   
ATOM   1046  OE1 GLU    72     -13.202  21.185  62.754  1.00  0.00      RAPB   
ATOM   1047  OE2 GLU    72     -11.272  22.206  62.341  1.00  0.00      RAPB   
ATOM   1048  C   GLU    72     -13.685  20.780  57.229  1.00  0.00      RAPB   
ATOM   1049  O   GLU    72     -13.527  21.732  56.466  1.00  0.00      RAPB   
ATOM   1050  N   GLY    73     -14.731  19.948  57.117  1.00  0.00      RAPB   
ATOM   1051  HN  GLY    73     -14.881  19.237  57.796  0.00  0.00      RAPB   
ATOM   1052  CA  GLY    73     -15.684  20.186  56.078  1.00  0.00      RAPB   
ATOM   1053  HA1 GLY    73     -16.375  19.359  56.043  0.00  0.00      RAPB   
ATOM   1054  HA2 GLY    73     -15.143  20.376  55.172  0.00  0.00      RAPB   
ATOM   1055  C   GLY    73     -16.440  21.422  56.441  1.00  0.00      RAPB   
ATOM   1056  O   GLY    73     -16.329  21.926  57.558  1.00  0.00      RAPB   
ATOM   1057  N   ALA    74     -17.237  21.932  55.483  1.00  0.00      RAPB   
ATOM   1058  HN  ALA    74     -17.233  21.522  54.582  0.00  0.00      RAPB   
ATOM   1059  CA  ALA    74     -18.030  23.110  55.674  1.00  0.00      RAPB   
ATOM   1060  HA  ALA    74     -18.318  23.463  54.697  0.00  0.00      RAPB   
ATOM   1061  CB  ALA    74     -19.312  22.808  56.479  1.00  0.00      RAPB   
ATOM   1062  HB1 ALA    74     -19.911  22.022  55.977  0.00  0.00      RAPB   
ATOM   1063  HB2 ALA    74     -19.044  22.448  57.497  0.00  0.00      RAPB   
ATOM   1064  HB3 ALA    74     -19.935  23.721  56.590  0.00  0.00      RAPB   
ATOM   1065  C   ALA    74     -17.199  24.196  56.285  1.00  0.00      RAPB   
ATOM   1066  O   ALA    74     -17.478  24.638  57.397  1.00  0.00      RAPB   
ATOM   1067  N   SER    75     -16.153  24.664  55.571  1.00  0.00      RAPB   
ATOM   1068  HN  SER    75     -15.798  24.129  54.805  0.00  0.00      RAPB   
ATOM   1069  CA  SER    75     -15.322  25.692  56.143  1.00  0.00      RAPB   
ATOM   1070  HA  SER    75     -15.494  25.743  57.195  0.00  0.00      RAPB   
ATOM   1071  CB  SER    75     -13.826  25.455  55.743  1.00  0.00      RAPB   
ATOM   1072  HB1 SER    75     -13.252  26.398  55.795  0.00  0.00      RAPB   
ATOM   1073  HB2 SER    75     -13.364  24.733  56.452  0.00  0.00      RAPB   
ATOM   1074  OG  SER    75     -13.644  24.850  54.476  1.00  0.00      RAPB   
ATOM   1075  HG1 SER    75     -13.750  23.894  54.657  0.00  0.00      RAPB   
ATOM   1076  C   SER    75     -15.762  27.044  55.644  1.00  0.00      RAPB   
ATOM   1077  O   SER    75     -15.830  27.257  54.432  1.00  0.00      RAPB   
ATOM   1078  N   GLU    76     -16.160  27.941  56.593  1.00  0.00      RAPB   
ATOM   1079  HN  GLU    76     -16.296  27.612  57.525  0.00  0.00      RAPB   
ATOM   1080  CA  GLU    76     -16.599  29.309  56.375  1.00  0.00      RAPB   
ATOM   1081  HA  GLU    76     -17.230  29.316  55.495  0.00  0.00      RAPB   
ATOM   1082  CB  GLU    76     -17.473  29.767  57.550  1.00  0.00      RAPB   
ATOM   1083  HB1 GLU    76     -16.922  29.568  58.496  0.00  0.00      RAPB   
ATOM   1084  HB2 GLU    76     -17.669  30.865  57.510  0.00  0.00      RAPB   
ATOM   1085  CG  GLU    76     -18.856  29.067  57.574  1.00  0.00      RAPB   
ATOM   1086  HG1 GLU    76     -19.618  29.683  57.053  0.00  0.00      RAPB   
ATOM   1087  HG2 GLU    76     -18.820  28.068  57.092  0.00  0.00      RAPB   
ATOM   1088  CD  GLU    76     -19.305  28.864  59.004  1.00  0.00      RAPB   
ATOM   1089  OE1 GLU    76     -19.018  29.749  59.851  1.00  0.00      RAPB   
ATOM   1090  OE2 GLU    76     -19.726  27.723  59.336  1.00  0.00      RAPB   
ATOM   1091  C   GLU    76     -15.515  30.368  56.114  1.00  0.00      RAPB   
ATOM   1092  O   GLU    76     -15.521  30.927  55.018  1.00  0.00      RAPB   
ATOM   1093  N   LEU    77     -14.597  30.678  57.105  1.00  0.00      RAPB   
ATOM   1094  HN  LEU    77     -14.800  30.293  57.997  0.00  0.00      RAPB   
ATOM   1095  CA  LEU    77     -13.444  31.593  57.037  1.00  0.00      RAPB   
ATOM   1096  HA  LEU    77     -12.568  30.992  57.138  0.00  0.00      RAPB   
ATOM   1097  CB  LEU    77     -13.292  32.360  55.663  1.00  0.00      RAPB   
ATOM   1098  HB1 LEU    77     -13.333  31.569  54.881  0.00  0.00      RAPB   
ATOM   1099  HB2 LEU    77     -14.209  32.981  55.536  0.00  0.00      RAPB   
ATOM   1100  CG  LEU    77     -12.085  33.236  55.231  1.00  0.00      RAPB   
ATOM   1101  HG  LEU    77     -11.148  32.643  55.271  0.00  0.00      RAPB   
ATOM   1102  CD1 LEU    77     -11.837  34.517  56.023  1.00  0.00      RAPB   
ATOM   1103 HD11 LEU    77     -12.774  34.918  56.461  0.00  0.00      RAPB   
ATOM   1104 HD12 LEU    77     -11.103  34.343  56.829  0.00  0.00      RAPB   
ATOM   1105 HD13 LEU    77     -11.399  35.294  55.367  0.00  0.00      RAPB   
ATOM   1106  CD2 LEU    77     -12.299  33.634  53.758  1.00  0.00      RAPB   
ATOM   1107 HD21 LEU    77     -11.373  34.079  53.334  0.00  0.00      RAPB   
ATOM   1108 HD22 LEU    77     -12.601  32.763  53.147  0.00  0.00      RAPB   
ATOM   1109 HD23 LEU    77     -13.109  34.383  53.664  0.00  0.00      RAPB   
ATOM   1110  C   LEU    77     -13.354  32.649  58.136  1.00  0.00      RAPB   
ATOM   1111  O   LEU    77     -14.335  33.302  58.495  1.00  0.00      RAPB   
ATOM   1112  N   ARG    78     -12.120  32.865  58.680  1.00  0.00      RAPB   
ATOM   1113  HN  ARG    78     -11.305  32.417  58.327  0.00  0.00      RAPB   
ATOM   1114  CA  ARG    78     -11.836  33.860  59.696  1.00  0.00      RAPB   
ATOM   1115  HA  ARG    78     -12.573  34.648  59.617  0.00  0.00      RAPB   
ATOM   1116  CB  ARG    78     -11.847  33.289  61.146  1.00  0.00      RAPB   
ATOM   1117  HB1 ARG    78     -12.083  32.203  61.073  0.00  0.00      RAPB   
ATOM   1118  HB2 ARG    78     -10.849  33.365  61.627  0.00  0.00      RAPB   
ATOM   1119  CG  ARG    78     -12.916  33.939  62.060  1.00  0.00      RAPB   
ATOM   1120  HG1 ARG    78     -13.673  34.445  61.420  0.00  0.00      RAPB   
ATOM   1121  HG2 ARG    78     -13.458  33.137  62.610  0.00  0.00      RAPB   
ATOM   1122  CD  ARG    78     -12.402  34.959  63.095  1.00  0.00      RAPB   
ATOM   1123  HD1 ARG    78     -11.652  35.655  62.653  0.00  0.00      RAPB   
ATOM   1124  HD2 ARG    78     -13.261  35.556  63.479  0.00  0.00      RAPB   
ATOM   1125  NE  ARG    78     -11.767  34.172  64.208  1.00  0.00      RAPB   
ATOM   1126  HE  ARG    78     -10.821  33.852  64.080  0.00  0.00      RAPB   
ATOM   1127  CZ  ARG    78     -11.968  34.430  65.506  1.00  0.00      RAPB   
ATOM   1128  NH1 ARG    78     -11.150  33.883  66.402  1.00  0.00      RAPB   
ATOM   1129 HH11 ARG    78     -10.724  34.604  66.994  0.00  0.00      RAPB   
ATOM   1130 HH12 ARG    78     -10.377  33.408  65.990  0.00  0.00      RAPB   
ATOM   1131  NH2 ARG    78     -12.626  35.498  65.923  1.00  0.00      RAPB   
ATOM   1132 HH21 ARG    78     -12.606  35.545  66.911  0.00  0.00      RAPB   
ATOM   1133 HH22 ARG    78     -12.000  36.280  65.691  0.00  0.00      RAPB   
ATOM   1134  C   ARG    78     -10.523  34.495  59.327  1.00  0.00      RAPB   
ATOM   1135  O   ARG    78      -9.589  33.788  58.959  1.00  0.00      RAPB   
ATOM   1136  N   LEU    79     -10.408  35.842  59.410  1.00  0.00      RAPB   
ATOM   1137  HN  LEU    79     -11.182  36.439  59.653  0.00  0.00      RAPB   
ATOM   1138  CA  LEU    79      -9.174  36.503  59.061  1.00  0.00      RAPB   
ATOM   1139  HA  LEU    79      -8.347  35.820  58.926  0.00  0.00      RAPB   
ATOM   1140  CB  LEU    79      -9.622  37.269  57.770  1.00  0.00      RAPB   
ATOM   1141  HB1 LEU    79     -10.622  36.876  57.468  0.00  0.00      RAPB   
ATOM   1142  HB2 LEU    79      -9.799  38.345  57.990  0.00  0.00      RAPB   
ATOM   1143  CG  LEU    79      -8.759  37.175  56.508  1.00  0.00      RAPB   
ATOM   1144  HG  LEU    79      -7.916  37.871  56.668  0.00  0.00      RAPB   
ATOM   1145  CD1 LEU    79      -9.555  37.671  55.292  1.00  0.00      RAPB   
ATOM   1146 HD11 LEU    79     -10.230  36.884  54.907  0.00  0.00      RAPB   
ATOM   1147 HD12 LEU    79     -10.174  38.555  55.559  0.00  0.00      RAPB   
ATOM   1148 HD13 LEU    79      -8.863  37.968  54.478  0.00  0.00      RAPB   
ATOM   1149  CD2 LEU    79      -8.206  35.785  56.210  1.00  0.00      RAPB   
ATOM   1150 HD21 LEU    79      -7.630  35.800  55.260  0.00  0.00      RAPB   
ATOM   1151 HD22 LEU    79      -7.526  35.436  57.015  0.00  0.00      RAPB   
ATOM   1152 HD23 LEU    79      -9.033  35.055  56.108  0.00  0.00      RAPB   
ATOM   1153  C   LEU    79      -8.827  37.494  60.131  1.00  0.00      RAPB   
ATOM   1154  O   LEU    79      -9.678  37.899  60.923  1.00  0.00      RAPB   
ATOM   1155  N   ASP    80      -7.537  37.891  60.188  1.00  0.00      RAPB   
ATOM   1156  HN  ASP    80      -6.828  37.550  59.566  0.00  0.00      RAPB   
ATOM   1157  CA  ASP    80      -7.070  38.857  61.148  1.00  0.00      RAPB   
ATOM   1158  HA  ASP    80      -7.761  38.920  61.982  0.00  0.00      RAPB   
ATOM   1159  CB  ASP    80      -5.619  38.632  61.683  1.00  0.00      RAPB   
ATOM   1160  HB1 ASP    80      -5.094  37.849  61.122  0.00  0.00      RAPB   
ATOM   1161  HB2 ASP    80      -5.003  39.538  61.558  0.00  0.00      RAPB   
ATOM   1162  CG  ASP    80      -5.569  38.351  63.170  1.00  0.00      RAPB   
ATOM   1163  OD1 ASP    80      -5.922  39.261  63.949  1.00  0.00      RAPB   
ATOM   1164  OD2 ASP    80      -5.071  37.282  63.594  1.00  0.00      RAPB   
ATOM   1165  C   ASP    80      -7.064  40.209  60.498  1.00  0.00      RAPB   
ATOM   1166  O   ASP    80      -6.756  40.337  59.315  1.00  0.00      RAPB   
ATOM   1167  N   SER    81      -7.429  41.257  61.271  1.00  0.00      RAPB   
ATOM   1168  HN  SER    81      -7.702  41.132  62.229  0.00  0.00      RAPB   
ATOM   1169  CA  SER    81      -7.447  42.620  60.800  1.00  0.00      RAPB   
ATOM   1170  HA  SER    81      -6.726  42.779  60.011  0.00  0.00      RAPB   
ATOM   1171  CB  SER    81      -8.904  42.975  60.326  1.00  0.00      RAPB   
ATOM   1172  HB1 SER    81      -9.093  42.453  59.363  0.00  0.00      RAPB   
ATOM   1173  HB2 SER    81      -9.630  42.563  61.056  0.00  0.00      RAPB   
ATOM   1174  OG  SER    81      -9.203  44.367  60.173  1.00  0.00      RAPB   
ATOM   1175  HG1 SER    81     -10.174  44.429  60.296  0.00  0.00      RAPB   
ATOM   1176  C   SER    81      -7.078  43.485  61.962  1.00  0.00      RAPB   
ATOM   1177  O   SER    81      -7.279  43.089  63.106  1.00  0.00      RAPB   
ATOM   1178  N   HSD    82      -6.555  44.701  61.691  1.00  0.00      RAPB   
ATOM   1179  HN  HSD    82      -6.476  45.010  60.741  0.00  0.00      RAPB   
ATOM   1180  CA  HSD    82      -6.000  45.544  62.720  1.00  0.00      RAPB   
ATOM   1181  HA  HSD    82      -6.685  45.468  63.526  0.00  0.00      RAPB   
ATOM   1182  ND1 HSD    82      -3.442  47.364  63.932  1.00  0.00      RAPB   
ATOM   1183  HD1 HSD    82      -3.844  48.019  63.287  0.00  0.00      RAPB   
ATOM   1184  CG  HSD    82      -3.708  46.015  64.031  1.00  0.00      RAPB   
ATOM   1185  CB  HSD    82      -4.497  45.208  63.015  1.00  0.00      RAPB   
ATOM   1186  HB1 HSD    82      -4.470  44.149  63.349  0.00  0.00      RAPB   
ATOM   1187  HB2 HSD    82      -3.948  45.243  62.068  0.00  0.00      RAPB   
ATOM   1188  NE2 HSD    82      -2.474  46.690  65.789  1.00  0.00      RAPB   
ATOM   1189  CD2 HSD    82      -3.076  45.610  65.170  1.00  0.00      RAPB   
ATOM   1190  HD2 HSD    82      -2.983  44.621  65.609  0.00  0.00      RAPB   
ATOM   1191  CE1 HSD    82      -2.705  47.715  65.010  1.00  0.00      RAPB   
ATOM   1192  HE1 HSD    82      -2.368  48.736  65.205  0.00  0.00      RAPB   
ATOM   1193  C   HSD    82      -6.184  46.973  62.325  1.00  0.00      RAPB   
ATOM   1194  O   HSD    82      -6.147  47.290  61.137  1.00  0.00      RAPB   
ATOM   1195  N   SER    83      -6.334  47.868  63.333  1.00  0.00      RAPB   
ATOM   1196  HN  SER    83      -6.339  47.575  64.291  0.00  0.00      RAPB   
ATOM   1197  CA  SER    83      -6.542  49.264  63.088  1.00  0.00      RAPB   
ATOM   1198  HA  SER    83      -6.894  49.710  64.006  0.00  0.00      RAPB   
ATOM   1199  CB  SER    83      -5.328  50.001  62.615  1.00  0.00      RAPB   
ATOM   1200  HB1 SER    83      -4.873  49.436  61.770  0.00  0.00      RAPB   
ATOM   1201  HB2 SER    83      -5.680  50.993  62.256  0.00  0.00      RAPB   
ATOM   1202  OG  SER    83      -4.359  50.158  63.655  1.00  0.00      RAPB   
ATOM   1203  HG1 SER    83      -4.648  50.879  64.226  0.00  0.00      RAPB   
ATOM   1204  C   SER    83      -7.654  49.332  62.143  1.00  0.00      RAPB   
ATOM   1205  O   SER    83      -7.485  49.885  61.052  1.00  0.00      RAPB   
ATOM   1206  N   CYS    84      -8.780  48.738  62.623  1.00  0.00      RAPB   
ATOM   1207  HN  CYS    84      -8.737  48.374  63.551  0.00  0.00      RAPB   
ATOM   1208  CA  CYS    84     -10.038  48.488  61.987  1.00  0.00      RAPB   
ATOM   1209  HA  CYS    84     -10.213  47.422  62.059  0.00  0.00      RAPB   
ATOM   1210  CB  CYS    84     -11.245  49.188  62.664  1.00  0.00      RAPB   
ATOM   1211  HB1 CYS    84     -11.168  49.004  63.758  0.00  0.00      RAPB   
ATOM   1212  HB2 CYS    84     -11.161  50.285  62.505  0.00  0.00      RAPB   
ATOM   1213  SG  CYS    84     -12.877  48.585  62.082  1.00  0.00      RAPB   
ATOM   1214  HG1 CYS    84     -12.693  47.264  62.218  0.00  0.00      RAPB   
ATOM   1215  C   CYS    84      -9.867  48.774  60.559  1.00  0.00      RAPB   
ATOM   1216  O   CYS    84     -10.221  49.860  60.099  1.00  0.00      RAPB   
ATOM   1217  N   LEU    85      -9.240  47.810  59.854  1.00  0.00      RAPB   
ATOM   1218  HN  LEU    85      -8.982  46.928  60.238  0.00  0.00      RAPB   
ATOM   1219  CA  LEU    85      -9.013  48.003  58.467  1.00  0.00      RAPB   
ATOM   1220  HA  LEU    85      -8.393  48.871  58.293  0.00  0.00      RAPB   
ATOM   1221  CB  LEU    85      -8.536  46.733  57.745  1.00  0.00      RAPB   
ATOM   1222  HB1 LEU    85      -9.134  45.870  58.118  0.00  0.00      RAPB   
ATOM   1223  HB2 LEU    85      -8.727  46.815  56.650  0.00  0.00      RAPB   
ATOM   1224  CG  LEU    85      -7.057  46.424  57.916  1.00  0.00      RAPB   
ATOM   1225  HG  LEU    85      -6.786  46.441  58.996  0.00  0.00      RAPB   
ATOM   1226  CD1 LEU    85      -6.206  47.442  57.157  1.00  0.00      RAPB   
ATOM   1227 HD11 LEU    85      -6.575  47.563  56.116  0.00  0.00      RAPB   
ATOM   1228 HD12 LEU    85      -6.231  48.426  57.667  0.00  0.00      RAPB   
ATOM   1229 HD13 LEU    85      -5.155  47.098  57.108  0.00  0.00      RAPB   
ATOM   1230  CD2 LEU    85      -6.821  45.021  57.381  1.00  0.00      RAPB   
ATOM   1231 HD21 LEU    85      -5.743  44.771  57.439  0.00  0.00      RAPB   
ATOM   1232 HD22 LEU    85      -7.393  44.272  57.969  0.00  0.00      RAPB   
ATOM   1233 HD23 LEU    85      -7.148  44.978  56.325  0.00  0.00      RAPB   
ATOM   1234  C   LEU    85     -10.376  48.238  57.926  1.00  0.00      RAPB   
ATOM   1235  O   LEU    85     -11.330  47.550  58.289  1.00  0.00      RAPB   
ATOM   1236  N   GLU    86     -10.518  49.292  57.112  1.00  0.00      RAPB   
ATOM   1237  HN  GLU    86      -9.748  49.844  56.796  0.00  0.00      RAPB   
ATOM   1238  CA  GLU    86     -11.826  49.568  56.625  1.00  0.00      RAPB   
ATOM   1239  HA  GLU    86     -12.579  49.382  57.382  0.00  0.00      RAPB   
ATOM   1240  CB  GLU    86     -11.949  51.031  56.133  1.00  0.00      RAPB   
ATOM   1241  HB1 GLU    86     -11.706  51.722  56.969  0.00  0.00      RAPB   
ATOM   1242  HB2 GLU    86     -11.170  51.167  55.361  0.00  0.00      RAPB   
ATOM   1243  CG  GLU    86     -13.329  51.424  55.536  1.00  0.00      RAPB   
ATOM   1244  HG1 GLU    86     -13.869  50.529  55.161  0.00  0.00      RAPB   
ATOM   1245  HG2 GLU    86     -13.960  51.904  56.309  0.00  0.00      RAPB   
ATOM   1246  CD  GLU    86     -13.200  52.373  54.360  1.00  0.00      RAPB   
ATOM   1247  OE1 GLU    86     -12.737  53.533  54.516  1.00  0.00      RAPB   
ATOM   1248  OE2 GLU    86     -13.562  51.974  53.220  1.00  0.00      RAPB   
ATOM   1249  C   GLU    86     -12.037  48.664  55.469  1.00  0.00      RAPB   
ATOM   1250  O   GLU    86     -11.272  48.680  54.506  1.00  0.00      RAPB   
ATOM   1251  N   VAL    87     -13.080  47.819  55.547  1.00  0.00      RAPB   
ATOM   1252  HN  VAL    87     -13.670  47.758  56.346  0.00  0.00      RAPB   
ATOM   1253  CA  VAL    87     -13.297  46.951  54.438  1.00  0.00      RAPB   
ATOM   1254  HA  VAL    87     -12.453  46.911  53.765  0.00  0.00      RAPB   
ATOM   1255  CB  VAL    87     -13.531  45.509  54.863  1.00  0.00      RAPB   
ATOM   1256  HB  VAL    87     -14.328  45.467  55.641  0.00  0.00      RAPB   
ATOM   1257  CG1 VAL    87     -13.938  44.616  53.671  1.00  0.00      RAPB   
ATOM   1258 HG11 VAL    87     -13.972  43.554  53.996  0.00  0.00      RAPB   
ATOM   1259 HG12 VAL    87     -14.946  44.891  53.299  0.00  0.00      RAPB   
ATOM   1260 HG13 VAL    87     -13.203  44.707  52.844  0.00  0.00      RAPB   
ATOM   1261  CG2 VAL    87     -12.208  44.997  55.459  1.00  0.00      RAPB   
ATOM   1262 HG21 VAL    87     -12.289  43.911  55.663  0.00  0.00      RAPB   
ATOM   1263 HG22 VAL    87     -11.369  45.154  54.750  0.00  0.00      RAPB   
ATOM   1264 HG23 VAL    87     -11.972  45.524  56.410  0.00  0.00      RAPB   
ATOM   1265  C   VAL    87     -14.443  47.497  53.652  1.00  0.00      RAPB   
ATOM   1266  O   VAL    87     -15.562  47.607  54.151  1.00  0.00      RAPB   
ATOM   1267  N   MET    88     -14.172  47.914  52.400  1.00  0.00      RAPB   
ATOM   1268  HN  MET    88     -13.259  47.810  52.007  0.00  0.00      RAPB   
ATOM   1269  CA  MET    88     -15.240  48.413  51.591  1.00  0.00      RAPB   
ATOM   1270  HA  MET    88     -15.799  49.169  52.129  0.00  0.00      RAPB   
ATOM   1271  CB  MET    88     -14.704  48.974  50.248  1.00  0.00      RAPB   
ATOM   1272  HB1 MET    88     -13.872  48.322  49.916  0.00  0.00      RAPB   
ATOM   1273  HB2 MET    88     -15.494  48.926  49.468  0.00  0.00      RAPB   
ATOM   1274  CG  MET    88     -14.196  50.424  50.336  1.00  0.00      RAPB   
ATOM   1275  HG1 MET    88     -13.526  50.500  51.224  0.00  0.00      RAPB   
ATOM   1276  HG2 MET    88     -13.575  50.635  49.440  0.00  0.00      RAPB   
ATOM   1277  SD  MET    88     -15.516  51.677  50.463  1.00  0.00      RAPB   
ATOM   1278  CE  MET    88     -16.242  51.478  48.810  1.00  0.00      RAPB   
ATOM   1279  HE1 MET    88     -16.993  52.273  48.613  0.00  0.00      RAPB   
ATOM   1280  HE2 MET    88     -15.468  51.526  48.016  0.00  0.00      RAPB   
ATOM   1281  HE3 MET    88     -16.768  50.503  48.721  0.00  0.00      RAPB   
ATOM   1282  C   MET    88     -16.175  47.286  51.292  1.00  0.00      RAPB   
ATOM   1283  O   MET    88     -17.389  47.423  51.433  1.00  0.00      RAPB   
ATOM   1284  N   ALA    89     -15.628  46.120  50.892  1.00  0.00      RAPB   
ATOM   1285  HN  ALA    89     -14.641  45.997  50.841  0.00  0.00      RAPB   
ATOM   1286  CA  ALA    89     -16.480  45.016  50.570  1.00  0.00      RAPB   
ATOM   1287  HA  ALA    89     -17.100  44.792  51.429  0.00  0.00      RAPB   
ATOM   1288  CB  ALA    89     -17.341  45.276  49.315  1.00  0.00      RAPB   
ATOM   1289  HB1 ALA    89     -18.022  46.139  49.474  0.00  0.00      RAPB   
ATOM   1290  HB2 ALA    89     -16.705  45.508  48.434  0.00  0.00      RAPB   
ATOM   1291  HB3 ALA    89     -17.974  44.399  49.068  0.00  0.00      RAPB   
ATOM   1292  C   ALA    89     -15.631  43.818  50.281  1.00  0.00      RAPB   
ATOM   1293  O   ALA    89     -14.434  43.933  50.015  1.00  0.00      RAPB   
ATOM   1294  N   ALA    90     -16.251  42.620  50.350  1.00  0.00      RAPB   
ATOM   1295  HN  ALA    90     -17.222  42.546  50.549  0.00  0.00      RAPB   
ATOM   1296  CA  ALA    90     -15.569  41.398  50.036  1.00  0.00      RAPB   
ATOM   1297  HA  ALA    90     -14.551  41.583  49.729  0.00  0.00      RAPB   
ATOM   1298  CB  ALA    90     -15.597  40.446  51.252  1.00  0.00      RAPB   
ATOM   1299  HB1 ALA    90     -15.105  40.930  52.121  0.00  0.00      RAPB   
ATOM   1300  HB2 ALA    90     -16.642  40.204  51.540  0.00  0.00      RAPB   
ATOM   1301  HB3 ALA    90     -15.055  39.503  51.020  0.00  0.00      RAPB   
ATOM   1302  C   ALA    90     -16.305  40.783  48.891  1.00  0.00      RAPB   
ATOM   1303  O   ALA    90     -17.519  40.587  48.959  1.00  0.00      RAPB   
ATOM   1304  N   THR    91     -15.575  40.432  47.813  1.00  0.00      RAPB   
ATOM   1305  HN  THR    91     -14.576  40.541  47.787  0.00  0.00      RAPB   
ATOM   1306  CA  THR    91     -16.238  39.916  46.652  1.00  0.00      RAPB   
ATOM   1307  HA  THR    91     -17.308  40.028  46.716  0.00  0.00      RAPB   
ATOM   1308  CB  THR    91     -15.780  40.600  45.360  1.00  0.00      RAPB   
ATOM   1309  HB  THR    91     -14.817  40.172  44.996  0.00  0.00      RAPB   
ATOM   1310  OG1 THR    91     -15.616  42.004  45.514  1.00  0.00      RAPB   
ATOM   1311  HG1 THR    91     -15.381  42.305  44.628  0.00  0.00      RAPB   
ATOM   1312  CG2 THR    91     -16.845  40.443  44.288  1.00  0.00      RAPB   
ATOM   1313 HG21 THR    91     -16.514  40.886  43.322  0.00  0.00      RAPB   
ATOM   1314 HG22 THR    91     -17.052  39.372  44.101  0.00  0.00      RAPB   
ATOM   1315 HG23 THR    91     -17.800  40.924  44.575  0.00  0.00      RAPB   
ATOM   1316  C   THR    91     -15.915  38.469  46.511  1.00  0.00      RAPB   
ATOM   1317  O   THR    91     -14.764  38.055  46.646  1.00  0.00      RAPB   
ATOM   1318  N   LEU    92     -16.966  37.672  46.238  1.00  0.00      RAPB   
ATOM   1319  HN  LEU    92     -17.884  38.068  46.117  0.00  0.00      RAPB   
ATOM   1320  CA  LEU    92     -16.876  36.251  46.097  1.00  0.00      RAPB   
ATOM   1321  HA  LEU    92     -16.410  35.837  46.981  0.00  0.00      RAPB   
ATOM   1322  CB  LEU    92     -18.314  35.698  45.888  1.00  0.00      RAPB   
ATOM   1323  HB1 LEU    92     -18.989  36.254  46.580  0.00  0.00      RAPB   
ATOM   1324  HB2 LEU    92     -18.667  35.966  44.867  0.00  0.00      RAPB   
ATOM   1325  CG  LEU    92     -18.590  34.191  46.128  1.00  0.00      RAPB   
ATOM   1326  HG  LEU    92     -18.921  34.104  47.191  0.00  0.00      RAPB   
ATOM   1327  CD1 LEU    92     -17.411  33.220  45.961  1.00  0.00      RAPB   
ATOM   1328 HD11 LEU    92     -17.032  33.255  44.920  0.00  0.00      RAPB   
ATOM   1329 HD12 LEU    92     -16.582  33.491  46.650  0.00  0.00      RAPB   
ATOM   1330 HD13 LEU    92     -17.737  32.183  46.184  0.00  0.00      RAPB   
ATOM   1331  CD2 LEU    92     -19.743  33.752  45.213  1.00  0.00      RAPB   
ATOM   1332 HD21 LEU    92     -20.049  32.708  45.422  0.00  0.00      RAPB   
ATOM   1333 HD22 LEU    92     -20.625  34.415  45.355  0.00  0.00      RAPB   
ATOM   1334 HD23 LEU    92     -19.439  33.825  44.147  0.00  0.00      RAPB   
ATOM   1335  C   LEU    92     -16.045  35.917  44.914  1.00  0.00      RAPB   
ATOM   1336  O   LEU    92     -15.149  35.081  45.003  1.00  0.00      RAPB   
ATOM   1337  N   LEU    93     -16.321  36.558  43.767  1.00  0.00      RAPB   
ATOM   1338  HN  LEU    93     -16.985  37.298  43.734  0.00  0.00      RAPB   
ATOM   1339  CA  LEU    93     -15.514  36.289  42.619  1.00  0.00      RAPB   
ATOM   1340  HA  LEU    93     -14.896  35.443  42.776  0.00  0.00      RAPB   
ATOM   1341  CB  LEU    93     -16.404  35.868  41.412  1.00  0.00      RAPB   
ATOM   1342  HB1 LEU    93     -17.459  35.979  41.742  0.00  0.00      RAPB   
ATOM   1343  HB2 LEU    93     -16.259  36.556  40.551  0.00  0.00      RAPB   
ATOM   1344  CG  LEU    93     -16.298  34.405  40.930  1.00  0.00      RAPB   
ATOM   1345  HG  LEU    93     -15.273  34.217  40.556  0.00  0.00      RAPB   
ATOM   1346  CD1 LEU    93     -17.266  34.182  39.759  1.00  0.00      RAPB   
ATOM   1347 HD11 LEU    93     -17.191  33.143  39.374  0.00  0.00      RAPB   
ATOM   1348 HD12 LEU    93     -18.313  34.350  40.098  0.00  0.00      RAPB   
ATOM   1349 HD13 LEU    93     -17.056  34.891  38.932  0.00  0.00      RAPB   
ATOM   1350  CD2 LEU    93     -16.601  33.397  42.049  1.00  0.00      RAPB   
ATOM   1351 HD21 LEU    93     -17.616  33.590  42.462  0.00  0.00      RAPB   
ATOM   1352 HD22 LEU    93     -16.578  32.358  41.660  0.00  0.00      RAPB   
ATOM   1353 HD23 LEU    93     -15.873  33.483  42.883  0.00  0.00      RAPB   
ATOM   1354  C   LEU    93     -14.758  37.543  42.351  1.00  0.00      RAPB   
ATOM   1355  O   LEU    93     -15.287  38.641  42.519  1.00  0.00      RAPB   
ATOM   1356  N   ARG    94     -13.481  37.402  41.947  1.00  0.00      RAPB   
ATOM   1357  HN  ARG    94     -13.049  36.517  41.967  0.00  0.00      RAPB   
ATOM   1358  CA  ARG    94     -12.644  38.539  41.708  1.00  0.00      RAPB   
ATOM   1359  HA  ARG    94     -12.906  39.298  42.439  0.00  0.00      RAPB   
ATOM   1360  CB  ARG    94     -11.094  38.330  41.823  1.00  0.00      RAPB   
ATOM   1361  HB1 ARG    94     -10.675  39.322  42.098  0.00  0.00      RAPB   
ATOM   1362  HB2 ARG    94     -10.876  37.702  42.697  0.00  0.00      RAPB   
ATOM   1363  CG  ARG    94     -10.278  37.890  40.579  1.00  0.00      RAPB   
ATOM   1364  HG1 ARG    94     -10.646  36.939  40.153  0.00  0.00      RAPB   
ATOM   1365  HG2 ARG    94     -10.425  38.674  39.799  0.00  0.00      RAPB   
ATOM   1366  CD  ARG    94      -8.751  37.840  40.816  1.00  0.00      RAPB   
ATOM   1367  HD1 ARG    94      -8.225  38.013  39.849  0.00  0.00      RAPB   
ATOM   1368  HD2 ARG    94      -8.454  38.637  41.539  0.00  0.00      RAPB   
ATOM   1369  NE  ARG    94      -8.381  36.482  41.362  1.00  0.00      RAPB   
ATOM   1370  HE  ARG    94      -8.921  36.108  42.105  0.00  0.00      RAPB   
ATOM   1371  CZ  ARG    94      -7.160  35.929  41.272  1.00  0.00      RAPB   
ATOM   1372  NH1 ARG    94      -6.900  34.799  41.923  1.00  0.00      RAPB   
ATOM   1373 HH11 ARG    94      -5.959  34.568  42.221  0.00  0.00      RAPB   
ATOM   1374 HH12 ARG    94      -7.388  34.532  42.770  0.00  0.00      RAPB   
ATOM   1375  NH2 ARG    94      -6.164  36.516  40.621  1.00  0.00      RAPB   
ATOM   1376 HH21 ARG    94      -5.268  36.102  40.727  0.00  0.00      RAPB   
ATOM   1377 HH22 ARG    94      -6.251  37.484  40.403  0.00  0.00      RAPB   
ATOM   1378  C   ARG    94     -12.993  39.094  40.371  1.00  0.00      RAPB   
ATOM   1379  O   ARG    94     -13.669  38.450  39.570  1.00  0.00      RAPB   
ATOM   1380  N   GLY    95     -12.548  40.338  40.113  1.00  0.00      RAPB   
ATOM   1381  HN  GLY    95     -12.126  40.879  40.845  0.00  0.00      RAPB   
ATOM   1382  CA  GLY    95     -12.811  40.960  38.852  1.00  0.00      RAPB   
ATOM   1383  HA1 GLY    95     -12.938  40.226  38.070  0.00  0.00      RAPB   
ATOM   1384  HA2 GLY    95     -12.024  41.674  38.667  0.00  0.00      RAPB   
ATOM   1385  C   GLY    95     -14.082  41.723  38.985  1.00  0.00      RAPB   
ATOM   1386  O   GLY    95     -14.659  41.817  40.067  1.00  0.00      RAPB   
ATOM   1387  N   GLN    96     -14.550  42.295  37.861  1.00  0.00      RAPB   
ATOM   1388  HN  GLN    96     -14.055  42.247  37.005  0.00  0.00      RAPB   
ATOM   1389  CA  GLN    96     -15.760  43.059  37.875  1.00  0.00      RAPB   
ATOM   1390  HA  GLN    96     -15.687  43.784  38.677  0.00  0.00      RAPB   
ATOM   1391  CB  GLN    96     -16.026  43.838  36.561  1.00  0.00      RAPB   
ATOM   1392  HB1 GLN    96     -16.045  43.137  35.700  0.00  0.00      RAPB   
ATOM   1393  HB2 GLN    96     -17.031  44.316  36.632  0.00  0.00      RAPB   
ATOM   1394  CG  GLN    96     -14.966  44.932  36.302  1.00  0.00      RAPB   
ATOM   1395  HG1 GLN    96     -14.983  45.691  37.111  0.00  0.00      RAPB   
ATOM   1396  HG2 GLN    96     -13.950  44.486  36.267  0.00  0.00      RAPB   
ATOM   1397  CD  GLN    96     -15.192  45.623  34.960  1.00  0.00      RAPB   
ATOM   1398  OE1 GLN    96     -14.471  45.385  33.993  1.00  0.00      RAPB   
ATOM   1399  NE2 GLN    96     -16.215  46.500  34.884  1.00  0.00      RAPB   
ATOM   1400 HE21 GLN    96     -16.349  46.948  34.005  0.00  0.00      RAPB   
ATOM   1401 HE22 GLN    96     -16.783  46.671  35.681  0.00  0.00      RAPB   
ATOM   1402  C   GLN    96     -16.865  42.139  38.288  1.00  0.00      RAPB   
ATOM   1403  O   GLN    96     -17.732  42.524  39.071  1.00  0.00      RAPB   
ATOM   1404  N   PRO    97     -16.872  40.927  37.800  1.00  0.00      RAPB   
ATOM   1405  CA  PRO    97     -17.893  40.014  38.224  1.00  0.00      RAPB   
ATOM   1406  HA  PRO    97     -18.849  40.519  38.272  0.00  0.00      RAPB   
ATOM   1407  CD  PRO    97     -16.463  40.540  36.431  1.00  0.00      RAPB   
ATOM   1408  HD1 PRO    97     -17.170  41.005  35.707  0.00  0.00      RAPB   
ATOM   1409  HD2 PRO    97     -15.422  40.818  36.172  0.00  0.00      RAPB   
ATOM   1410  CB  PRO    97     -17.916  38.863  37.192  1.00  0.00      RAPB   
ATOM   1411  HB1 PRO    97     -18.780  39.022  36.509  0.00  0.00      RAPB   
ATOM   1412  HB2 PRO    97     -18.014  37.860  37.656  0.00  0.00      RAPB   
ATOM   1413  CG  PRO    97     -16.616  39.027  36.418  1.00  0.00      RAPB   
ATOM   1414  HG1 PRO    97     -16.661  38.599  35.397  0.00  0.00      RAPB   
ATOM   1415  HG2 PRO    97     -15.781  38.571  36.997  0.00  0.00      RAPB   
ATOM   1416  C   PRO    97     -17.597  39.520  39.600  1.00  0.00      RAPB   
ATOM   1417  O   PRO    97     -16.474  39.689  40.072  1.00  0.00      RAPB   
ATOM   1418  N   GLY    98     -18.604  38.912  40.255  1.00  0.00      RAPB   
ATOM   1419  HN  GLY    98     -19.522  38.892  39.871  0.00  0.00      RAPB   
ATOM   1420  CA  GLY    98     -18.463  38.409  41.586  1.00  0.00      RAPB   
ATOM   1421  HA1 GLY    98     -17.457  38.509  41.937  0.00  0.00      RAPB   
ATOM   1422  HA2 GLY    98     -18.879  37.415  41.614  0.00  0.00      RAPB   
ATOM   1423  C   GLY    98     -19.312  39.269  42.458  1.00  0.00      RAPB   
ATOM   1424  O   GLY    98     -19.234  40.496  42.410  1.00  0.00      RAPB   
ATOM   1425  N   ASP    99     -20.159  38.626  43.283  1.00  0.00      RAPB   
ATOM   1426  HN  ASP    99     -20.447  37.674  43.139  0.00  0.00      RAPB   
ATOM   1427  CA  ASP    99     -21.040  39.362  44.137  1.00  0.00      RAPB   
ATOM   1428  HA  ASP    99     -21.277  40.328  43.708  0.00  0.00      RAPB   
ATOM   1429  CB  ASP    99     -22.338  38.529  44.359  1.00  0.00      RAPB   
ATOM   1430  HB1 ASP    99     -22.160  37.696  45.071  0.00  0.00      RAPB   
ATOM   1431  HB2 ASP    99     -23.150  39.170  44.753  0.00  0.00      RAPB   
ATOM   1432  CG  ASP    99     -22.823  37.879  43.071  1.00  0.00      RAPB   
ATOM   1433  OD1 ASP    99     -23.855  38.342  42.533  1.00  0.00      RAPB   
ATOM   1434  OD2 ASP    99     -22.158  36.901  42.628  1.00  0.00      RAPB   
ATOM   1435  C   ASP    99     -20.366  39.535  45.454  1.00  0.00      RAPB   
ATOM   1436  O   ASP    99     -19.415  38.826  45.781  1.00  0.00      RAPB   
ATOM   1437  N   GLN   100     -20.850  40.509  46.246  1.00  0.00      RAPB   
ATOM   1438  HN  GLN   100     -21.663  41.014  45.980  0.00  0.00      RAPB   
ATOM   1439  CA  GLN   100     -20.279  40.734  47.536  1.00  0.00      RAPB   
ATOM   1440  HA  GLN   100     -19.211  40.639  47.467  0.00  0.00      RAPB   
ATOM   1441  CB  GLN   100     -20.691  42.140  48.070  1.00  0.00      RAPB   
ATOM   1442  HB1 GLN   100     -21.745  42.078  48.430  0.00  0.00      RAPB   
ATOM   1443  HB2 GLN   100     -20.058  42.402  48.945  0.00  0.00      RAPB   
ATOM   1444  CG  GLN   100     -20.679  43.303  47.034  1.00  0.00      RAPB   
ATOM   1445  HG1 GLN   100     -21.238  43.045  46.114  0.00  0.00      RAPB   
ATOM   1446  HG2 GLN   100     -21.192  44.178  47.493  0.00  0.00      RAPB   
ATOM   1447  CD  GLN   100     -19.294  43.812  46.628  1.00  0.00      RAPB   
ATOM   1448  OE1 GLN   100     -19.008  45.003  46.747  1.00  0.00      RAPB   
ATOM   1449  NE2 GLN   100     -18.425  42.914  46.134  1.00  0.00      RAPB   
ATOM   1450 HE21 GLN   100     -17.491  43.201  45.925  0.00  0.00      RAPB   
ATOM   1451 HE22 GLN   100     -18.716  41.979  45.963  0.00  0.00      RAPB   
ATOM   1452  C   GLN   100     -20.827  39.684  48.435  1.00  0.00      RAPB   
ATOM   1453  O   GLN   100     -21.902  39.137  48.193  1.00  0.00      RAPB   
ATOM   1454  N   GLN   101     -20.071  39.364  49.498  1.00  0.00      RAPB   
ATOM   1455  HN  GLN   101     -19.179  39.800  49.634  0.00  0.00      RAPB   
ATOM   1456  CA  GLN   101     -20.499  38.359  50.420  1.00  0.00      RAPB   
ATOM   1457  HA  GLN   101     -21.504  38.025  50.196  0.00  0.00      RAPB   
ATOM   1458  CB  GLN   101     -19.571  37.113  50.381  1.00  0.00      RAPB   
ATOM   1459  HB1 GLN   101     -19.755  36.473  51.272  0.00  0.00      RAPB   
ATOM   1460  HB2 GLN   101     -19.853  36.511  49.485  0.00  0.00      RAPB   
ATOM   1461  CG  GLN   101     -18.064  37.437  50.254  1.00  0.00      RAPB   
ATOM   1462  HG1 GLN   101     -17.846  37.841  49.242  0.00  0.00      RAPB   
ATOM   1463  HG2 GLN   101     -17.778  38.202  51.003  0.00  0.00      RAPB   
ATOM   1464  CD  GLN   101     -17.213  36.181  50.439  1.00  0.00      RAPB   
ATOM   1465  OE1 GLN   101     -17.192  35.240  49.644  1.00  0.00      RAPB   
ATOM   1466  NE2 GLN   101     -16.471  36.144  51.567  1.00  0.00      RAPB   
ATOM   1467 HE21 GLN   101     -16.029  35.278  51.760  0.00  0.00      RAPB   
ATOM   1468 HE22 GLN   101     -16.587  36.866  52.240  0.00  0.00      RAPB   
ATOM   1469  C   GLN   101     -20.580  38.979  51.780  1.00  0.00      RAPB   
ATOM   1470  O   GLN   101     -20.036  40.055  52.017  1.00  0.00      RAPB   
ATOM   1471  N   GLN   102     -21.308  38.322  52.705  1.00  0.00      RAPB   
ATOM   1472  HN  GLN   102     -21.715  37.438  52.506  0.00  0.00      RAPB   
ATOM   1473  CA  GLN   102     -21.493  38.856  54.025  1.00  0.00      RAPB   
ATOM   1474  HA  GLN   102     -21.729  39.910  53.955  0.00  0.00      RAPB   
ATOM   1475  CB  GLN   102     -22.652  38.097  54.719  1.00  0.00      RAPB   
ATOM   1476  HB1 GLN   102     -23.567  38.213  54.096  0.00  0.00      RAPB   
ATOM   1477  HB2 GLN   102     -22.398  37.011  54.724  0.00  0.00      RAPB   
ATOM   1478  CG  GLN   102     -22.973  38.537  56.168  1.00  0.00      RAPB   
ATOM   1479  HG1 GLN   102     -22.077  38.426  56.816  0.00  0.00      RAPB   
ATOM   1480  HG2 GLN   102     -23.300  39.596  56.185  0.00  0.00      RAPB   
ATOM   1481  CD  GLN   102     -24.056  37.637  56.761  1.00  0.00      RAPB   
ATOM   1482  OE1 GLN   102     -24.041  36.419  56.593  1.00  0.00      RAPB   
ATOM   1483  NE2 GLN   102     -25.027  38.232  57.485  1.00  0.00      RAPB   
ATOM   1484 HE21 GLN   102     -25.717  37.626  57.871  0.00  0.00      RAPB   
ATOM   1485 HE22 GLN   102     -25.022  39.216  57.623  0.00  0.00      RAPB   
ATOM   1486  C   GLN   102     -20.235  38.707  54.819  1.00  0.00      RAPB   
ATOM   1487  O   GLN   102     -19.517  37.714  54.704  1.00  0.00      RAPB   
ATOM   1488  N   LEU   103     -19.930  39.739  55.635  1.00  0.00      RAPB   
ATOM   1489  HN  LEU   103     -20.487  40.560  55.708  0.00  0.00      RAPB   
ATOM   1490  CA  LEU   103     -18.752  39.736  56.452  1.00  0.00      RAPB   
ATOM   1491  HA  LEU   103     -18.487  38.711  56.675  0.00  0.00      RAPB   
ATOM   1492  CB  LEU   103     -17.525  40.423  55.775  1.00  0.00      RAPB   
ATOM   1493  HB1 LEU   103     -16.643  40.244  56.428  0.00  0.00      RAPB   
ATOM   1494  HB2 LEU   103     -17.349  39.872  54.824  0.00  0.00      RAPB   
ATOM   1495  CG  LEU   103     -17.516  41.941  55.431  1.00  0.00      RAPB   
ATOM   1496  HG  LEU   103     -16.595  42.085  54.806  0.00  0.00      RAPB   
ATOM   1497  CD1 LEU   103     -17.323  42.858  56.650  1.00  0.00      RAPB   
ATOM   1498 HD11 LEU   103     -18.233  42.884  57.283  0.00  0.00      RAPB   
ATOM   1499 HD12 LEU   103     -16.467  42.515  57.270  0.00  0.00      RAPB   
ATOM   1500 HD13 LEU   103     -17.112  43.898  56.317  0.00  0.00      RAPB   
ATOM   1501  CD2 LEU   103     -18.693  42.418  54.567  1.00  0.00      RAPB   
ATOM   1502 HD21 LEU   103     -18.512  43.457  54.216  0.00  0.00      RAPB   
ATOM   1503 HD22 LEU   103     -18.822  41.761  53.680  0.00  0.00      RAPB   
ATOM   1504 HD23 LEU   103     -19.632  42.418  55.158  0.00  0.00      RAPB   
ATOM   1505  C   LEU   103     -19.097  40.361  57.763  1.00  0.00      RAPB   
ATOM   1506  O   LEU   103     -20.060  41.120  57.869  1.00  0.00      RAPB   
ATOM   1507  N   THR   104     -18.324  40.029  58.816  1.00  0.00      RAPB   
ATOM   1508  HN  THR   104     -17.551  39.393  58.728  0.00  0.00      RAPB   
ATOM   1509  CA  THR   104     -18.578  40.647  60.082  1.00  0.00      RAPB   
ATOM   1510  HA  THR   104     -18.879  41.673  59.911  0.00  0.00      RAPB   
ATOM   1511  CB  THR   104     -19.703  39.991  60.893  1.00  0.00      RAPB   
ATOM   1512  HB  THR   104     -20.618  40.001  60.252  0.00  0.00      RAPB   
ATOM   1513  OG1 THR   104     -19.998  40.699  62.089  1.00  0.00      RAPB   
ATOM   1514  HG1 THR   104     -20.746  40.254  62.495  0.00  0.00      RAPB   
ATOM   1515  CG2 THR   104     -19.383  38.543  61.269  1.00  0.00      RAPB   
ATOM   1516 HG21 THR   104     -20.237  38.078  61.804  0.00  0.00      RAPB   
ATOM   1517 HG22 THR   104     -19.184  37.945  60.354  0.00  0.00      RAPB   
ATOM   1518 HG23 THR   104     -18.492  38.497  61.927  0.00  0.00      RAPB   
ATOM   1519  C   THR   104     -17.279  40.762  60.811  1.00  0.00      RAPB   
ATOM   1520  O   THR   104     -16.318  40.049  60.524  1.00  0.00      RAPB   
ATOM   1521  N   GLU   105     -17.213  41.707  61.766  1.00  0.00      RAPB   
ATOM   1522  HN  GLU   105     -18.003  42.259  62.017  0.00  0.00      RAPB   
ATOM   1523  CA  GLU   105     -16.055  41.827  62.596  1.00  0.00      RAPB   
ATOM   1524  HA  GLU   105     -15.258  41.201  62.234  0.00  0.00      RAPB   
ATOM   1525  CB  GLU   105     -15.382  43.226  62.668  1.00  0.00      RAPB   
ATOM   1526  HB1 GLU   105     -16.102  44.000  63.000  0.00  0.00      RAPB   
ATOM   1527  HB2 GLU   105     -14.572  43.171  63.433  0.00  0.00      RAPB   
ATOM   1528  CG  GLU   105     -14.723  43.650  61.315  1.00  0.00      RAPB   
ATOM   1529  HG1 GLU   105     -14.623  42.758  60.664  0.00  0.00      RAPB   
ATOM   1530  HG2 GLU   105     -15.368  44.389  60.800  0.00  0.00      RAPB   
ATOM   1531  CD  GLU   105     -13.319  44.266  61.416  1.00  0.00      RAPB   
ATOM   1532  OE1 GLU   105     -13.138  45.238  62.192  1.00  0.00      RAPB   
ATOM   1533  OE2 GLU   105     -12.413  43.781  60.680  1.00  0.00      RAPB   
ATOM   1534  C   GLU   105     -16.510  41.275  63.906  1.00  0.00      RAPB   
ATOM   1535  O   GLU   105     -17.453  41.812  64.488  1.00  0.00      RAPB   
ATOM   1536  N   PRO   106     -15.910  40.227  64.404  1.00  0.00      RAPB   
ATOM   1537  CA  PRO   106     -16.369  39.774  65.675  1.00  0.00      RAPB   
ATOM   1538  HA  PRO   106     -17.430  39.568  65.635  0.00  0.00      RAPB   
ATOM   1539  CD  PRO   106     -15.787  39.024  63.564  1.00  0.00      RAPB   
ATOM   1540  HD1 PRO   106     -16.771  38.815  63.089  0.00  0.00      RAPB   
ATOM   1541  HD2 PRO   106     -15.037  39.133  62.760  0.00  0.00      RAPB   
ATOM   1542  CB  PRO   106     -15.525  38.515  65.910  1.00  0.00      RAPB   
ATOM   1543  HB1 PRO   106     -15.965  37.847  66.676  0.00  0.00      RAPB   
ATOM   1544  HB2 PRO   106     -14.494  38.809  66.220  0.00  0.00      RAPB   
ATOM   1545  CG  PRO   106     -15.446  37.871  64.521  1.00  0.00      RAPB   
ATOM   1546  HG1 PRO   106     -16.186  37.052  64.413  0.00  0.00      RAPB   
ATOM   1547  HG2 PRO   106     -14.423  37.484  64.329  0.00  0.00      RAPB   
ATOM   1548  C   PRO   106     -16.126  40.836  66.672  1.00  0.00      RAPB   
ATOM   1549  O   PRO   106     -15.015  41.361  66.741  1.00  0.00      RAPB   
ATOM   1550  N   VAL   107     -17.158  41.173  67.459  1.00  0.00      RAPB   
ATOM   1551  HN  VAL   107     -18.080  40.823  67.362  0.00  0.00      RAPB   
ATOM   1552  CA  VAL   107     -16.920  42.282  68.308  1.00  0.00      RAPB   
ATOM   1553  HA  VAL   107     -15.953  42.756  68.191  0.00  0.00      RAPB   
ATOM   1554  CB  VAL   107     -17.960  43.410  68.089  1.00  0.00      RAPB   
ATOM   1555  HB  VAL   107     -18.982  43.039  68.338  0.00  0.00      RAPB   
ATOM   1556  CG1 VAL   107     -17.665  44.650  68.960  1.00  0.00      RAPB   
ATOM   1557 HG11 VAL   107     -18.349  45.481  68.688  0.00  0.00      RAPB   
ATOM   1558 HG12 VAL   107     -17.812  44.428  70.037  0.00  0.00      RAPB   
ATOM   1559 HG13 VAL   107     -16.617  44.986  68.803  0.00  0.00      RAPB   
ATOM   1560  CG2 VAL   107     -17.978  43.869  66.624  1.00  0.00      RAPB   
ATOM   1561 HG21 VAL   107     -18.494  44.846  66.523  0.00  0.00      RAPB   
ATOM   1562 HG22 VAL   107     -16.944  43.972  66.227  0.00  0.00      RAPB   
ATOM   1563 HG23 VAL   107     -18.533  43.139  66.004  0.00  0.00      RAPB   
ATOM   1564  C   VAL   107     -17.039  41.892  69.731  1.00  0.00      RAPB   
ATOM   1565  O   VAL   107     -18.125  41.728  70.285  1.00  0.00      RAPB   
ATOM   1566  N   PRO   108     -15.893  41.731  70.315  1.00  0.00      RAPB   
ATOM   1567  CA  PRO   108     -15.852  41.704  71.739  1.00  0.00      RAPB   
ATOM   1568  HA  PRO   108     -16.733  41.259  72.182  0.00  0.00      RAPB   
ATOM   1569  CD  PRO   108     -14.876  40.817  69.778  1.00  0.00      RAPB   
ATOM   1570  HD1 PRO   108     -15.291  40.089  69.049  0.00  0.00      RAPB   
ATOM   1571  HD2 PRO   108     -14.105  41.437  69.290  0.00  0.00      RAPB   
ATOM   1572  CB  PRO   108     -14.514  41.052  72.113  1.00  0.00      RAPB   
ATOM   1573  HB1 PRO   108     -14.548  40.573  73.112  0.00  0.00      RAPB   
ATOM   1574  HB2 PRO   108     -13.687  41.800  72.094  0.00  0.00      RAPB   
ATOM   1575  CG  PRO   108     -14.315  40.054  70.982  1.00  0.00      RAPB   
ATOM   1576  HG1 PRO   108     -14.937  39.150  71.165  0.00  0.00      RAPB   
ATOM   1577  HG2 PRO   108     -13.257  39.755  70.845  0.00  0.00      RAPB   
ATOM   1578  C   PRO   108     -15.833  43.183  71.883  1.00  0.00      RAPB   
ATOM   1579  O   PRO   108     -15.504  43.832  70.889  1.00  0.00      RAPB   
ATOM   1580  N   PHE   109     -16.184  43.772  73.037  1.00  0.00      RAPB   
ATOM   1581  HN  PHE   109     -16.459  43.308  73.869  0.00  0.00      RAPB   
ATOM   1582  CA  PHE   109     -16.086  45.197  72.990  1.00  0.00      RAPB   
ATOM   1583  HA  PHE   109     -16.613  45.585  72.126  0.00  0.00      RAPB   
ATOM   1584  CB  PHE   109     -16.640  45.864  74.276  1.00  0.00      RAPB   
ATOM   1585  HB1 PHE   109     -16.057  45.528  75.161  0.00  0.00      RAPB   
ATOM   1586  HB2 PHE   109     -16.572  46.971  74.205  0.00  0.00      RAPB   
ATOM   1587  CG  PHE   109     -18.086  45.502  74.477  1.00  0.00      RAPB   
ATOM   1588  CD1 PHE   109     -18.485  44.761  75.602  1.00  0.00      RAPB   
ATOM   1589  HD1 PHE   109     -17.748  44.459  76.331  0.00  0.00      RAPB   
ATOM   1590  CD2 PHE   109     -19.058  45.893  73.541  1.00  0.00      RAPB   
ATOM   1591  HD2 PHE   109     -18.769  46.466  72.673  0.00  0.00      RAPB   
ATOM   1592  CE1 PHE   109     -19.828  44.408  75.785  1.00  0.00      RAPB   
ATOM   1593  HE1 PHE   109     -20.124  43.836  76.652  0.00  0.00      RAPB   
ATOM   1594  CE2 PHE   109     -20.402  45.540  73.719  1.00  0.00      RAPB   
ATOM   1595  HE2 PHE   109     -21.141  45.839  72.989  0.00  0.00      RAPB   
ATOM   1596  CZ  PHE   109     -20.787  44.797  74.841  1.00  0.00      RAPB   
ATOM   1597  HZ  PHE   109     -21.823  44.523  74.979  0.00  0.00      RAPB   
ATOM   1598  C   PHE   109     -14.634  45.503  72.853  1.00  0.00      RAPB   
ATOM   1599  O   PHE   109     -13.817  45.018  73.634  1.00  0.00      RAPB   
ATOM   1600  N   HSD   110     -14.291  46.329  71.841  1.00  0.00      RAPB   
ATOM   1601  HN  HSD   110     -14.975  46.671  71.209  0.00  0.00      RAPB   
ATOM   1602  CA  HSD   110     -12.916  46.603  71.554  1.00  0.00      RAPB   
ATOM   1603  HA  HSD   110     -12.893  46.992  70.548  0.00  0.00      RAPB   
ATOM   1604  ND1 HSD   110     -12.741  49.618  70.943  1.00  0.00      RAPB   
ATOM   1605  HD1 HSD   110     -12.381  49.209  70.101  0.00  0.00      RAPB   
ATOM   1606  CG  HSD   110     -12.783  49.022  72.188  1.00  0.00      RAPB   
ATOM   1607  CB  HSD   110     -12.240  47.649  72.462  1.00  0.00      RAPB   
ATOM   1608  HB1 HSD   110     -12.397  47.371  73.527  0.00  0.00      RAPB   
ATOM   1609  HB2 HSD   110     -11.145  47.666  72.269  0.00  0.00      RAPB   
ATOM   1610  NE2 HSD   110     -13.793  51.031  72.282  1.00  0.00      RAPB   
ATOM   1611  CD2 HSD   110     -13.432  49.901  72.998  1.00  0.00      RAPB   
ATOM   1612  HD2 HSD   110     -13.682  49.815  74.048  0.00  0.00      RAPB   
ATOM   1613  CE1 HSD   110     -13.356  50.819  71.058  1.00  0.00      RAPB   
ATOM   1614  HE1 HSD   110     -13.476  51.516  70.227  0.00  0.00      RAPB   
ATOM   1615  C   HSD   110     -12.171  45.309  71.465  1.00  0.00      RAPB   
ATOM   1616  O   HSD   110     -11.579  44.871  72.451  1.00  0.00      RAPB   
ATOM   1617  N   THR   111     -12.201  44.656  70.271  1.00  0.00      RAPB   
ATOM   1618  HN  THR   111     -12.741  44.975  69.496  0.00  0.00      RAPB   
ATOM   1619  CA  THR   111     -11.579  43.373  70.040  1.00  0.00      RAPB   
ATOM   1620  HA  THR   111     -12.139  42.676  70.643  0.00  0.00      RAPB   
ATOM   1621  CB  THR   111     -11.662  42.886  68.610  1.00  0.00      RAPB   
ATOM   1622  HB  THR   111     -10.902  43.404  67.989  0.00  0.00      RAPB   
ATOM   1623  OG1 THR   111     -12.958  43.194  68.118  1.00  0.00      RAPB   
ATOM   1624  HG1 THR   111     -13.009  42.911  67.195  0.00  0.00      RAPB   
ATOM   1625  CG2 THR   111     -11.491  41.360  68.506  1.00  0.00      RAPB   
ATOM   1626 HG21 THR   111     -11.846  40.995  67.519  0.00  0.00      RAPB   
ATOM   1627 HG22 THR   111     -10.422  41.077  68.601  0.00  0.00      RAPB   
ATOM   1628 HG23 THR   111     -12.069  40.838  69.290  0.00  0.00      RAPB   
ATOM   1629  C   THR   111     -10.193  43.417  70.603  1.00  0.00      RAPB   
ATOM   1630  O   THR   111      -9.656  44.502  70.829  1.00  0.00      RAPB   
ATOM   1631  N   GLN   112      -9.603  42.223  70.859  1.00  0.00      RAPB   
ATOM   1632  HN  GLN   112     -10.045  41.384  70.566  0.00  0.00      RAPB   
ATOM   1633  CA  GLN   112      -8.359  42.090  71.576  1.00  0.00      RAPB   
ATOM   1634  HA  GLN   112      -8.649  42.266  72.592  0.00  0.00      RAPB   
ATOM   1635  CB  GLN   112      -7.847  40.630  71.568  1.00  0.00      RAPB   
ATOM   1636  HB1 GLN   112      -8.655  39.997  72.006  0.00  0.00      RAPB   
ATOM   1637  HB2 GLN   112      -7.702  40.289  70.522  0.00  0.00      RAPB   
ATOM   1638  CG  GLN   112      -6.554  40.415  72.394  1.00  0.00      RAPB   
ATOM   1639  HG1 GLN   112      -5.671  40.816  71.857  0.00  0.00      RAPB   
ATOM   1640  HG2 GLN   112      -6.644  40.942  73.368  0.00  0.00      RAPB   
ATOM   1641  CD  GLN   112      -6.342  38.939  72.734  1.00  0.00      RAPB   
ATOM   1642  OE1 GLN   112      -7.048  38.380  73.571  1.00  0.00      RAPB   
ATOM   1643  NE2 GLN   112      -5.355  38.285  72.090  1.00  0.00      RAPB   
ATOM   1644 HE21 GLN   112      -5.234  37.323  72.312  0.00  0.00      RAPB   
ATOM   1645 HE22 GLN   112      -4.861  38.738  71.346  0.00  0.00      RAPB   
ATOM   1646  C   GLN   112      -7.376  43.058  71.034  1.00  0.00      RAPB   
ATOM   1647  O   GLN   112      -6.790  42.862  69.978  1.00  0.00      RAPB   
ATOM   1648  N   PRO   113      -7.164  44.074  71.823  1.00  0.00      RAPB   
ATOM   1649  CA  PRO   113      -6.434  45.249  71.435  1.00  0.00      RAPB   
ATOM   1650  HA  PRO   113      -7.068  45.783  70.740  0.00  0.00      RAPB   
ATOM   1651  CD  PRO   113      -7.376  44.115  73.287  1.00  0.00      RAPB   
ATOM   1652  HD1 PRO   113      -8.403  44.507  73.473  0.00  0.00      RAPB   
ATOM   1653  HD2 PRO   113      -7.248  43.122  73.774  0.00  0.00      RAPB   
ATOM   1654  CB  PRO   113      -6.198  46.086  72.704  1.00  0.00      RAPB   
ATOM   1655  HB1 PRO   113      -7.017  46.836  72.789  0.00  0.00      RAPB   
ATOM   1656  HB2 PRO   113      -5.224  46.617  72.706  0.00  0.00      RAPB   
ATOM   1657  CG  PRO   113      -6.324  45.077  73.837  1.00  0.00      RAPB   
ATOM   1658  HG1 PRO   113      -6.633  45.542  74.795  0.00  0.00      RAPB   
ATOM   1659  HG2 PRO   113      -5.358  44.541  73.979  0.00  0.00      RAPB   
ATOM   1660  C   PRO   113      -5.198  44.981  70.642  1.00  0.00      RAPB   
ATOM   1661  O   PRO   113      -5.101  45.485  69.525  1.00  0.00      RAPB   
ATOM   1662  N   PHE   114      -4.253  44.182  71.161  1.00  0.00      RAPB   
ATOM   1663  HN  PHE   114      -4.289  43.821  72.085  0.00  0.00      RAPB   
ATOM   1664  CA  PHE   114      -3.048  43.989  70.413  1.00  0.00      RAPB   
ATOM   1665  HA  PHE   114      -2.626  44.943  70.121  0.00  0.00      RAPB   
ATOM   1666  CB  PHE   114      -2.019  43.173  71.251  1.00  0.00      RAPB   
ATOM   1667  HB1 PHE   114      -2.180  42.079  71.160  0.00  0.00      RAPB   
ATOM   1668  HB2 PHE   114      -0.994  43.390  70.874  0.00  0.00      RAPB   
ATOM   1669  CG  PHE   114      -2.058  43.508  72.719  1.00  0.00      RAPB   
ATOM   1670  CD1 PHE   114      -2.541  42.570  73.649  1.00  0.00      RAPB   
ATOM   1671  HD1 PHE   114      -2.875  41.601  73.308  0.00  0.00      RAPB   
ATOM   1672  CD2 PHE   114      -1.577  44.740  73.184  1.00  0.00      RAPB   
ATOM   1673  HD2 PHE   114      -1.145  45.437  72.477  0.00  0.00      RAPB   
ATOM   1674  CE1 PHE   114      -2.540  42.858  75.019  1.00  0.00      RAPB   
ATOM   1675  HE1 PHE   114      -2.870  42.111  75.728  0.00  0.00      RAPB   
ATOM   1676  CE2 PHE   114      -1.575  45.035  74.553  1.00  0.00      RAPB   
ATOM   1677  HE2 PHE   114      -1.159  45.969  74.898  0.00  0.00      RAPB   
ATOM   1678  CZ  PHE   114      -2.061  44.094  75.471  1.00  0.00      RAPB   
ATOM   1679  HZ  PHE   114      -2.027  44.304  76.530  0.00  0.00      RAPB   
ATOM   1680  C   PHE   114      -3.331  43.185  69.182  1.00  0.00      RAPB   
ATOM   1681  O   PHE   114      -2.746  43.434  68.130  1.00  0.00      RAPB   
ATOM   1682  N   SER   115      -4.219  42.179  69.295  1.00  0.00      RAPB   
ATOM   1683  HN  SER   115      -4.747  42.086  70.131  0.00  0.00      RAPB   
ATOM   1684  CA  SER   115      -4.528  41.267  68.225  1.00  0.00      RAPB   
ATOM   1685  HA  SER   115      -3.596  40.984  67.775  0.00  0.00      RAPB   
ATOM   1686  CB  SER   115      -5.282  39.970  68.603  1.00  0.00      RAPB   
ATOM   1687  HB1 SER   115      -6.237  40.230  69.107  0.00  0.00      RAPB   
ATOM   1688  HB2 SER   115      -5.535  39.402  67.675  0.00  0.00      RAPB   
ATOM   1689  OG  SER   115      -4.483  39.134  69.443  1.00  0.00      RAPB   
ATOM   1690  HG1 SER   115      -4.739  38.224  69.235  0.00  0.00      RAPB   
ATOM   1691  C   SER   115      -5.331  41.920  67.141  1.00  0.00      RAPB   
ATOM   1692  O   SER   115      -5.326  41.460  66.001  1.00  0.00      RAPB   
ATOM   1693  N   HSD   116      -6.074  42.985  67.477  1.00  0.00      RAPB   
ATOM   1694  HN  HSD   116      -6.140  43.233  68.447  0.00  0.00      RAPB   
ATOM   1695  CA  HSD   116      -6.908  43.693  66.559  1.00  0.00      RAPB   
ATOM   1696  HA  HSD   116      -7.260  44.422  67.275  0.00  0.00      RAPB   
ATOM   1697  ND1 HSD   116      -5.958  46.976  66.538  1.00  0.00      RAPB   
ATOM   1698  HD1 HSD   116      -5.094  46.812  67.031  0.00  0.00      RAPB   
ATOM   1699  CG  HSD   116      -6.652  46.026  65.820  1.00  0.00      RAPB   
ATOM   1700  CB  HSD   116      -6.151  44.607  65.704  1.00  0.00      RAPB   
ATOM   1701  HB1 HSD   116      -5.101  44.615  66.078  0.00  0.00      RAPB   
ATOM   1702  HB2 HSD   116      -6.109  44.115  64.725  0.00  0.00      RAPB   
ATOM   1703  NE2 HSD   116      -7.860  47.920  65.924  1.00  0.00      RAPB   
ATOM   1704  CD2 HSD   116      -7.832  46.608  65.472  1.00  0.00      RAPB   
ATOM   1705  HD2 HSD   116      -8.672  46.193  64.924  0.00  0.00      RAPB   
ATOM   1706  CE1 HSD   116      -6.726  48.086  66.579  1.00  0.00      RAPB   
ATOM   1707  HE1 HSD   116      -6.439  48.988  67.124  0.00  0.00      RAPB   
ATOM   1708  C   HSD   116      -8.234  43.007  66.413  1.00  0.00      RAPB   
ATOM   1709  O   HSD   116      -8.676  42.385  67.379  1.00  0.00      RAPB   
ATOM   1710  N   TYR   117      -8.929  43.109  65.256  1.00  0.00      RAPB   
ATOM   1711  HN  TYR   117      -8.496  43.358  64.384  0.00  0.00      RAPB   
ATOM   1712  CA  TYR   117     -10.284  42.615  65.227  1.00  0.00      RAPB   
ATOM   1713  HA  TYR   117     -10.626  42.245  66.173  0.00  0.00      RAPB   
ATOM   1714  CB  TYR   117     -11.249  43.737  64.693  1.00  0.00      RAPB   
ATOM   1715  HB1 TYR   117     -10.807  44.203  63.784  0.00  0.00      RAPB   
ATOM   1716  HB2 TYR   117     -12.204  43.268  64.361  0.00  0.00      RAPB   
ATOM   1717  CG  TYR   117     -11.637  44.874  65.629  1.00  0.00      RAPB   
ATOM   1718  CD1 TYR   117     -10.785  45.481  66.576  1.00  0.00      RAPB   
ATOM   1719  HD1 TYR   117      -9.774  45.145  66.702  0.00  0.00      RAPB   
ATOM   1720  CD2 TYR   117     -12.940  45.391  65.501  1.00  0.00      RAPB   
ATOM   1721  HD2 TYR   117     -13.594  44.980  64.743  0.00  0.00      RAPB   
ATOM   1722  CE1 TYR   117     -11.240  46.518  67.405  1.00  0.00      RAPB   
ATOM   1723  HE1 TYR   117     -10.575  46.954  68.136  0.00  0.00      RAPB   
ATOM   1724  CE2 TYR   117     -13.398  46.432  66.319  1.00  0.00      RAPB   
ATOM   1725  HE2 TYR   117     -14.407  46.791  66.191  0.00  0.00      RAPB   
ATOM   1726  CZ  TYR   117     -12.549  46.988  67.282  1.00  0.00      RAPB   
ATOM   1727  OH  TYR   117     -13.022  48.030  68.107  1.00  0.00      RAPB   
ATOM   1728  HH  TYR   117     -13.883  48.264  67.749  0.00  0.00      RAPB   
ATOM   1729  C   TYR   117     -10.420  41.491  64.239  1.00  0.00      RAPB   
ATOM   1730  O   TYR   117      -9.981  41.595  63.096  1.00  0.00      RAPB   
ATOM   1731  N   GLY   118     -11.071  40.383  64.655  1.00  0.00      RAPB   
ATOM   1732  HN  GLY   118     -11.422  40.310  65.580  0.00  0.00      RAPB   
ATOM   1733  CA  GLY   118     -11.252  39.254  63.787  1.00  0.00      RAPB   
ATOM   1734  HA1 GLY   118     -11.726  38.480  64.357  0.00  0.00      RAPB   
ATOM   1735  HA2 GLY   118     -10.310  38.980  63.332  0.00  0.00      RAPB   
ATOM   1736  C   GLY   118     -12.244  39.620  62.735  1.00  0.00      RAPB   
ATOM   1737  O   GLY   118     -13.188  40.365  62.990  1.00  0.00      RAPB   
ATOM   1738  N   GLN   119     -12.048  39.090  61.510  1.00  0.00      RAPB   
ATOM   1739  HN  GLN   119     -11.187  38.620  61.293  0.00  0.00      RAPB   
ATOM   1740  CA  GLN   119     -12.979  39.364  60.456  1.00  0.00      RAPB   
ATOM   1741  HA  GLN   119     -13.804  39.975  60.798  0.00  0.00      RAPB   
ATOM   1742  CB  GLN   119     -12.236  40.149  59.364  1.00  0.00      RAPB   
ATOM   1743  HB1 GLN   119     -11.654  40.939  59.904  0.00  0.00      RAPB   
ATOM   1744  HB2 GLN   119     -11.500  39.500  58.846  0.00  0.00      RAPB   
ATOM   1745  CG  GLN   119     -13.155  40.859  58.357  1.00  0.00      RAPB   
ATOM   1746  HG1 GLN   119     -13.659  40.131  57.692  0.00  0.00      RAPB   
ATOM   1747  HG2 GLN   119     -13.926  41.455  58.892  0.00  0.00      RAPB   
ATOM   1748  CD  GLN   119     -12.321  41.809  57.504  1.00  0.00      RAPB   
ATOM   1749  OE1 GLN   119     -12.031  41.529  56.338  1.00  0.00      RAPB   
ATOM   1750  NE2 GLN   119     -11.906  42.947  58.100  1.00  0.00      RAPB   
ATOM   1751 HE21 GLN   119     -11.398  43.615  57.571  0.00  0.00      RAPB   
ATOM   1752 HE22 GLN   119     -12.160  43.159  59.062  0.00  0.00      RAPB   
ATOM   1753  C   GLN   119     -13.528  38.052  59.996  1.00  0.00      RAPB   
ATOM   1754  O   GLN   119     -12.800  37.181  59.520  1.00  0.00      RAPB   
ATOM   1755  N   ALA   120     -14.854  37.872  60.117  1.00  0.00      RAPB   
ATOM   1756  HN  ALA   120     -15.459  38.630  60.391  0.00  0.00      RAPB   
ATOM   1757  CA  ALA   120     -15.418  36.626  59.698  1.00  0.00      RAPB   
ATOM   1758  HA  ALA   120     -14.673  35.844  59.635  0.00  0.00      RAPB   
ATOM   1759  CB  ALA   120     -16.497  36.150  60.687  1.00  0.00      RAPB   
ATOM   1760  HB1 ALA   120     -16.054  36.009  61.695  0.00  0.00      RAPB   
ATOM   1761  HB2 ALA   120     -17.303  36.906  60.765  0.00  0.00      RAPB   
ATOM   1762  HB3 ALA   120     -16.945  35.188  60.355  0.00  0.00      RAPB   
ATOM   1763  C   ALA   120     -15.982  36.822  58.328  1.00  0.00      RAPB   
ATOM   1764  O   ALA   120     -16.726  37.767  58.070  1.00  0.00      RAPB   
ATOM   1765  N   LEU   121     -15.625  35.916  57.402  1.00  0.00      RAPB   
ATOM   1766  HN  LEU   121     -15.110  35.094  57.642  0.00  0.00      RAPB   
ATOM   1767  CA  LEU   121     -16.074  36.034  56.045  1.00  0.00      RAPB   
ATOM   1768  HA  LEU   121     -16.712  36.901  55.926  0.00  0.00      RAPB   
ATOM   1769  CB  LEU   121     -14.939  36.160  55.001  1.00  0.00      RAPB   
ATOM   1770  HB1 LEU   121     -14.373  35.209  54.998  0.00  0.00      RAPB   
ATOM   1771  HB2 LEU   121     -15.396  36.284  53.997  0.00  0.00      RAPB   
ATOM   1772  CG  LEU   121     -13.943  37.324  55.212  1.00  0.00      RAPB   
ATOM   1773  HG  LEU   121     -13.360  37.127  56.145  0.00  0.00      RAPB   
ATOM   1774  CD1 LEU   121     -14.615  38.688  55.364  1.00  0.00      RAPB   
ATOM   1775 HD11 LEU   121     -15.263  38.906  54.490  0.00  0.00      RAPB   
ATOM   1776 HD12 LEU   121     -15.223  38.720  56.290  0.00  0.00      RAPB   
ATOM   1777 HD13 LEU   121     -13.848  39.490  55.438  0.00  0.00      RAPB   
ATOM   1778  CD2 LEU   121     -12.967  37.429  54.037  1.00  0.00      RAPB   
ATOM   1779 HD21 LEU   121     -12.223  38.231  54.235  0.00  0.00      RAPB   
ATOM   1780 HD22 LEU   121     -12.425  36.480  53.866  0.00  0.00      RAPB   
ATOM   1781 HD23 LEU   121     -13.515  37.700  53.110  0.00  0.00      RAPB   
ATOM   1782  C   LEU   121     -16.938  34.850  55.753  1.00  0.00      RAPB   
ATOM   1783  O   LEU   121     -16.601  33.721  56.110  1.00  0.00      RAPB   
ATOM   1784  N   CYS   122     -18.088  35.094  55.088  1.00  0.00      RAPB   
ATOM   1785  HN  CYS   122     -18.405  36.019  54.865  0.00  0.00      RAPB   
ATOM   1786  CA  CYS   122     -19.005  34.028  54.805  1.00  0.00      RAPB   
ATOM   1787  HA  CYS   122     -18.859  33.207  55.496  0.00  0.00      RAPB   
ATOM   1788  CB  CYS   122     -20.483  34.487  54.921  1.00  0.00      RAPB   
ATOM   1789  HB1 CYS   122     -20.663  35.304  54.189  0.00  0.00      RAPB   
ATOM   1790  HB2 CYS   122     -21.152  33.639  54.650  0.00  0.00      RAPB   
ATOM   1791  SG  CYS   122     -20.888  35.069  56.606  1.00  0.00      RAPB   
ATOM   1792  HG1 CYS   122     -22.185  35.296  56.398  0.00  0.00      RAPB   
ATOM   1793  C   CYS   122     -18.746  33.529  53.424  1.00  0.00      RAPB   
ATOM   1794  O   CYS   122     -18.718  34.301  52.467  1.00  0.00      RAPB   
ATOM   1795  N   VAL   123     -18.546  32.204  53.287  1.00  0.00      RAPB   
ATOM   1796  HN  VAL   123     -18.618  31.580  54.058  0.00  0.00      RAPB   
ATOM   1797  CA  VAL   123     -18.307  31.663  51.983  1.00  0.00      RAPB   
ATOM   1798  HA  VAL   123     -18.042  32.471  51.312  0.00  0.00      RAPB   
ATOM   1799  CB  VAL   123     -17.065  30.825  51.925  1.00  0.00      RAPB   
ATOM   1800  HB  VAL   123     -17.137  30.036  52.707  0.00  0.00      RAPB   
ATOM   1801  CG1 VAL   123     -16.889  30.210  50.524  1.00  0.00      RAPB   
ATOM   1802 HG11 VAL   123     -16.063  29.478  50.487  0.00  0.00      RAPB   
ATOM   1803 HG12 VAL   123     -17.796  29.649  50.246  0.00  0.00      RAPB   
ATOM   1804 HG13 VAL   123     -16.725  31.006  49.765  0.00  0.00      RAPB   
ATOM   1805  CG2 VAL   123     -15.939  31.847  52.238  1.00  0.00      RAPB   
ATOM   1806 HG21 VAL   123     -14.983  31.376  52.503  0.00  0.00      RAPB   
ATOM   1807 HG22 VAL   123     -15.796  32.543  51.384  0.00  0.00      RAPB   
ATOM   1808 HG23 VAL   123     -16.170  32.472  53.126  0.00  0.00      RAPB   
ATOM   1809  C   VAL   123     -19.603  31.198  51.425  1.00  0.00      RAPB   
ATOM   1810  O   VAL   123     -20.440  30.615  52.114  1.00  0.00      RAPB   
ATOM   1811  N   VAL   124     -19.790  31.482  50.129  1.00  0.00      RAPB   
ATOM   1812  HN  VAL   124     -19.167  32.090  49.646  0.00  0.00      RAPB   
ATOM   1813  CA  VAL   124     -20.990  31.136  49.438  1.00  0.00      RAPB   
ATOM   1814  HA  VAL   124     -21.830  31.474  50.031  0.00  0.00      RAPB   
ATOM   1815  CB  VAL   124     -21.092  31.824  48.087  1.00  0.00      RAPB   
ATOM   1816  HB  VAL   124     -20.157  31.671  47.502  0.00  0.00      RAPB   
ATOM   1817  CG1 VAL   124     -22.285  31.300  47.265  1.00  0.00      RAPB   
ATOM   1818 HG11 VAL   124     -22.398  31.895  46.333  0.00  0.00      RAPB   
ATOM   1819 HG12 VAL   124     -22.146  30.237  46.978  0.00  0.00      RAPB   
ATOM   1820 HG13 VAL   124     -23.227  31.387  47.847  0.00  0.00      RAPB   
ATOM   1821  CG2 VAL   124     -21.289  33.328  48.372  1.00  0.00      RAPB   
ATOM   1822 HG21 VAL   124     -21.447  33.884  47.424  0.00  0.00      RAPB   
ATOM   1823 HG22 VAL   124     -22.191  33.486  49.002  0.00  0.00      RAPB   
ATOM   1824 HG23 VAL   124     -20.415  33.770  48.893  0.00  0.00      RAPB   
ATOM   1825  C   VAL   124     -21.114  29.650  49.409  1.00  0.00      RAPB   
ATOM   1826  O   VAL   124     -22.222  29.122  49.499  1.00  0.00      RAPB   
ATOM   1827  N   PHE   125     -19.977  28.938  49.272  1.00  0.00      RAPB   
ATOM   1828  HN  PHE   125     -19.104  29.400  49.264  0.00  0.00      RAPB   
ATOM   1829  CA  PHE   125     -20.036  27.510  49.135  1.00  0.00      RAPB   
ATOM   1830  HA  PHE   125     -21.063  27.185  49.081  0.00  0.00      RAPB   
ATOM   1831  CB  PHE   125     -19.287  27.056  47.847  1.00  0.00      RAPB   
ATOM   1832  HB1 PHE   125     -18.202  27.269  47.937  0.00  0.00      RAPB   
ATOM   1833  HB2 PHE   125     -19.431  25.967  47.681  0.00  0.00      RAPB   
ATOM   1834  CG  PHE   125     -19.801  27.788  46.638  1.00  0.00      RAPB   
ATOM   1835  CD1 PHE   125     -19.101  28.892  46.116  1.00  0.00      RAPB   
ATOM   1836  HD1 PHE   125     -18.190  29.224  46.586  0.00  0.00      RAPB   
ATOM   1837  CD2 PHE   125     -21.006  27.399  46.033  1.00  0.00      RAPB   
ATOM   1838  HD2 PHE   125     -21.567  26.567  46.433  0.00  0.00      RAPB   
ATOM   1839  CE1 PHE   125     -19.601  29.598  45.014  1.00  0.00      RAPB   
ATOM   1840  HE1 PHE   125     -19.077  30.463  44.630  0.00  0.00      RAPB   
ATOM   1841  CE2 PHE   125     -21.506  28.099  44.927  1.00  0.00      RAPB   
ATOM   1842  HE2 PHE   125     -22.444  27.804  44.477  0.00  0.00      RAPB   
ATOM   1843  CZ  PHE   125     -20.804  29.199  44.419  1.00  0.00      RAPB   
ATOM   1844  HZ  PHE   125     -21.202  29.753  43.580  0.00  0.00      RAPB   
ATOM   1845  C   PHE   125     -19.304  26.899  50.294  1.00  0.00      RAPB   
ATOM   1846  O   PHE   125     -18.249  27.376  50.706  1.00  0.00      RAPB   
ATOM   1847  N   PRO   126     -19.838  25.840  50.836  1.00  0.00      RAPB   
ATOM   1848  CA  PRO   126     -19.187  25.212  51.948  1.00  0.00      RAPB   
ATOM   1849  HA  PRO   126     -18.937  25.951  52.699  0.00  0.00      RAPB   
ATOM   1850  CD  PRO   126     -21.109  25.186  50.494  1.00  0.00      RAPB   
ATOM   1851  HD1 PRO   126     -21.948  25.813  50.875  0.00  0.00      RAPB   
ATOM   1852  HD2 PRO   126     -21.215  25.027  49.398  0.00  0.00      RAPB   
ATOM   1853  CB  PRO   126     -20.210  24.180  52.458  1.00  0.00      RAPB   
ATOM   1854  HB1 PRO   126     -20.860  24.671  53.219  0.00  0.00      RAPB   
ATOM   1855  HB2 PRO   126     -19.748  23.280  52.909  0.00  0.00      RAPB   
ATOM   1856  CG  PRO   126     -21.060  23.848  51.230  1.00  0.00      RAPB   
ATOM   1857  HG1 PRO   126     -22.069  23.469  51.493  0.00  0.00      RAPB   
ATOM   1858  HG2 PRO   126     -20.533  23.098  50.598  0.00  0.00      RAPB   
ATOM   1859  C   PRO   126     -17.924  24.589  51.466  1.00  0.00      RAPB   
ATOM   1860  O   PRO   126     -17.882  24.147  50.320  1.00  0.00      RAPB   
ATOM   1861  N   LYS   127     -16.879  24.553  52.313  1.00  0.00      RAPB   
ATOM   1862  HN  LYS   127     -16.925  24.969  53.218  0.00  0.00      RAPB   
ATOM   1863  CA  LYS   127     -15.629  24.023  51.865  1.00  0.00      RAPB   
ATOM   1864  HA  LYS   127     -15.723  23.811  50.828  0.00  0.00      RAPB   
ATOM   1865  CB  LYS   127     -14.540  25.101  51.629  1.00  0.00      RAPB   
ATOM   1866  HB1 LYS   127     -14.506  25.743  52.532  0.00  0.00      RAPB   
ATOM   1867  HB2 LYS   127     -13.561  24.603  51.495  0.00  0.00      RAPB   
ATOM   1868  CG  LYS   127     -14.810  26.059  50.429  1.00  0.00      RAPB   
ATOM   1869  HG1 LYS   127     -15.892  26.326  50.440  0.00  0.00      RAPB   
ATOM   1870  HG2 LYS   127     -14.245  27.000  50.614  0.00  0.00      RAPB   
ATOM   1871  CD  LYS   127     -14.412  25.548  49.021  1.00  0.00      RAPB   
ATOM   1872  HD1 LYS   127     -13.303  25.461  48.995  0.00  0.00      RAPB   
ATOM   1873  HD2 LYS   127     -14.848  24.534  48.880  0.00  0.00      RAPB   
ATOM   1874  CE  LYS   127     -14.897  26.459  47.872  1.00  0.00      RAPB   
ATOM   1875  HE1 LYS   127     -16.004  26.384  47.790  0.00  0.00      RAPB   
ATOM   1876  HE2 LYS   127     -14.634  27.517  48.079  0.00  0.00      RAPB   
ATOM   1877  NZ  LYS   127     -14.309  26.096  46.552  1.00  0.00      RAPB   
ATOM   1878  HZ1 LYS   127     -14.803  26.606  45.791  0.00  0.00      RAPB   
ATOM   1879  HZ2 LYS   127     -13.294  26.364  46.482  0.00  0.00      RAPB   
ATOM   1880  HZ3 LYS   127     -14.403  25.079  46.372  0.00  0.00      RAPB   
ATOM   1881  C   LYS   127     -15.411  22.732  52.578  1.00  0.00      RAPB   
ATOM   1882  O   LYS   127     -15.376  22.672  53.805  1.00  0.00      RAPB   
ATOM   1883  N   PRO   128     -15.294  21.690  51.813  1.00  0.00      RAPB   
ATOM   1884  CA  PRO   128     -15.044  20.397  52.382  1.00  0.00      RAPB   
ATOM   1885  HA  PRO   128     -15.560  20.275  53.313  0.00  0.00      RAPB   
ATOM   1886  CD  PRO   128     -15.786  21.518  50.424  1.00  0.00      RAPB   
ATOM   1887  HD1 PRO   128     -16.893  21.651  50.412  0.00  0.00      RAPB   
ATOM   1888  HD2 PRO   128     -15.307  22.230  49.719  0.00  0.00      RAPB   
ATOM   1889  CB  PRO   128     -15.561  19.375  51.353  1.00  0.00      RAPB   
ATOM   1890  HB1 PRO   128     -16.636  19.166  51.550  0.00  0.00      RAPB   
ATOM   1891  HB2 PRO   128     -15.005  18.411  51.367  0.00  0.00      RAPB   
ATOM   1892  CG  PRO   128     -15.421  20.096  50.024  1.00  0.00      RAPB   
ATOM   1893  HG1 PRO   128     -16.077  19.677  49.234  0.00  0.00      RAPB   
ATOM   1894  HG2 PRO   128     -14.358  20.046  49.693  0.00  0.00      RAPB   
ATOM   1895  C   PRO   128     -13.581  20.231  52.599  1.00  0.00      RAPB   
ATOM   1896  O   PRO   128     -12.807  21.059  52.120  1.00  0.00      RAPB   
ATOM   1897  N   CYS   129     -13.179  19.168  53.320  1.00  0.00      RAPB   
ATOM   1898  HN  CYS   129     -13.789  18.456  53.648  0.00  0.00      RAPB   
ATOM   1899  CA  CYS   129     -11.784  18.941  53.525  1.00  0.00      RAPB   
ATOM   1900  HA  CYS   129     -11.332  19.763  53.936  0.00  0.00      RAPB   
ATOM   1901  CB  CYS   129     -11.534  17.722  54.460  1.00  0.00      RAPB   
ATOM   1902  HB1 CYS   129     -10.442  17.513  54.499  0.00  0.00      RAPB   
ATOM   1903  HB2 CYS   129     -11.831  18.030  55.487  0.00  0.00      RAPB   
ATOM   1904  SG  CYS   129     -12.467  16.208  54.026  1.00  0.00      RAPB   
ATOM   1905  HG1 CYS   129     -11.866  15.431  54.918  0.00  0.00      RAPB   
ATOM   1906  C   CYS   129     -11.205  18.699  52.177  1.00  0.00      RAPB   
ATOM   1907  O   CYS   129     -11.877  18.181  51.288  1.00  0.00      RAPB   
ATOM   1908  N   CYS   130      -9.938  19.097  51.983  1.00  0.00      RAPB   
ATOM   1909  HN  CYS   130      -9.322  19.444  52.681  0.00  0.00      RAPB   
ATOM   1910  CA  CYS   130      -9.331  18.902  50.705  1.00  0.00      RAPB   
ATOM   1911  HA  CYS   130      -8.376  19.386  50.651  0.00  0.00      RAPB   
ATOM   1912  CB  CYS   130      -9.163  17.408  50.260  1.00  0.00      RAPB   
ATOM   1913  HB1 CYS   130     -10.168  16.992  50.028  0.00  0.00      RAPB   
ATOM   1914  HB2 CYS   130      -8.586  17.391  49.310  0.00  0.00      RAPB   
ATOM   1915  SG  CYS   130      -8.356  16.329  51.494  1.00  0.00      RAPB   
ATOM   1916  HG1 CYS   130      -8.497  15.208  50.801  0.00  0.00      RAPB   
ATOM   1917  C   CYS   130     -10.143  19.654  49.704  1.00  0.00      RAPB   
ATOM   1918  O   CYS   130     -10.203  19.286  48.533  1.00  0.00      RAPB   
ATOM   1919  N   ALA   131     -10.783  20.755  50.145  1.00  0.00      RAPB   
ATOM   1920  HN  ALA   131     -10.690  21.013  51.103  0.00  0.00      RAPB   
ATOM   1921  CA  ALA   131     -11.532  21.550  49.224  1.00  0.00      RAPB   
ATOM   1922  HA  ALA   131     -12.182  20.840  48.727  0.00  0.00      RAPB   
ATOM   1923  CB  ALA   131     -12.457  22.735  49.588  1.00  0.00      RAPB   
ATOM   1924  HB1 ALA   131     -12.951  22.598  50.560  0.00  0.00      RAPB   
ATOM   1925  HB2 ALA   131     -11.926  23.704  49.591  0.00  0.00      RAPB   
ATOM   1926  HB3 ALA   131     -13.255  22.801  48.820  0.00  0.00      RAPB   
ATOM   1927  C   ALA   131     -10.531  21.988  48.224  1.00  0.00      RAPB   
ATOM   1928  O   ALA   131      -9.370  22.195  48.573  1.00  0.00      RAPB   
ATOM   1929  N   ALA   132     -10.952  22.122  46.952  1.00  0.00      RAPB   
ATOM   1930  HN  ALA   132     -11.830  21.768  46.658  0.00  0.00      RAPB   
ATOM   1931  CA  ALA   132      -9.994  22.436  45.939  1.00  0.00      RAPB   
ATOM   1932  HA  ALA   132      -9.218  21.679  45.932  0.00  0.00      RAPB   
ATOM   1933  CB  ALA   132     -10.668  22.521  44.555  1.00  0.00      RAPB   
ATOM   1934  HB1 ALA   132     -11.088  21.533  44.272  0.00  0.00      RAPB   
ATOM   1935  HB2 ALA   132     -11.477  23.277  44.532  0.00  0.00      RAPB   
ATOM   1936  HB3 ALA   132      -9.914  22.804  43.783  0.00  0.00      RAPB   
ATOM   1937  C   ALA   132      -9.361  23.727  46.313  1.00  0.00      RAPB   
ATOM   1938  O   ALA   132      -8.134  23.812  46.350  1.00  0.00      RAPB   
ATOM   1939  N   GLU   133     -10.191  24.736  46.654  1.00  0.00      RAPB   
ATOM   1940  HN  GLU   133     -11.147  24.634  46.440  0.00  0.00      RAPB   
ATOM   1941  CA  GLU   133      -9.688  26.014  47.067  1.00  0.00      RAPB   
ATOM   1942  HA  GLU   133      -9.519  25.948  48.126  0.00  0.00      RAPB   
ATOM   1943  CB  GLU   133      -8.430  26.651  46.373  1.00  0.00      RAPB   
ATOM   1944  HB1 GLU   133      -8.206  27.637  46.841  0.00  0.00      RAPB   
ATOM   1945  HB2 GLU   133      -7.534  26.035  46.595  0.00  0.00      RAPB   
ATOM   1946  CG  GLU   133      -8.534  26.899  44.843  1.00  0.00      RAPB   
ATOM   1947  HG1 GLU   133      -9.568  26.796  44.461  0.00  0.00      RAPB   
ATOM   1948  HG2 GLU   133      -8.170  27.921  44.606  0.00  0.00      RAPB   
ATOM   1949  CD  GLU   133      -7.656  25.941  44.064  1.00  0.00      RAPB   
ATOM   1950  OE1 GLU   133      -6.418  26.171  44.022  1.00  0.00      RAPB   
ATOM   1951  OE2 GLU   133      -8.169  24.900  43.588  1.00  0.00      RAPB   
ATOM   1952  C   GLU   133     -10.757  27.029  46.854  1.00  0.00      RAPB   
ATOM   1953  O   GLU   133     -11.662  26.847  46.043  1.00  0.00      RAPB   
ATOM   1954  N   ARG   134     -10.668  28.132  47.618  1.00  0.00      RAPB   
ATOM   1955  HN  ARG   134      -9.856  28.276  48.202  0.00  0.00      RAPB   
ATOM   1956  CA  ARG   134     -11.533  29.253  47.440  1.00  0.00      RAPB   
ATOM   1957  HA  ARG   134     -12.257  29.112  46.649  0.00  0.00      RAPB   
ATOM   1958  CB  ARG   134     -12.192  29.392  48.827  1.00  0.00      RAPB   
ATOM   1959  HB1 ARG   134     -13.095  28.750  48.856  0.00  0.00      RAPB   
ATOM   1960  HB2 ARG   134     -11.468  28.960  49.561  0.00  0.00      RAPB   
ATOM   1961  CG  ARG   134     -12.537  30.788  49.342  1.00  0.00      RAPB   
ATOM   1962  HG1 ARG   134     -11.605  31.383  49.469  0.00  0.00      RAPB   
ATOM   1963  HG2 ARG   134     -13.159  31.327  48.592  0.00  0.00      RAPB   
ATOM   1964  CD  ARG   134     -13.300  30.745  50.674  1.00  0.00      RAPB   
ATOM   1965  HD1 ARG   134     -13.281  31.752  51.154  0.00  0.00      RAPB   
ATOM   1966  HD2 ARG   134     -14.344  30.473  50.441  0.00  0.00      RAPB   
ATOM   1967  NE  ARG   134     -12.697  29.714  51.609  1.00  0.00      RAPB   
ATOM   1968  HE  ARG   134     -11.705  29.718  51.689  0.00  0.00      RAPB   
ATOM   1969  CZ  ARG   134     -13.352  28.914  52.467  1.00  0.00      RAPB   
ATOM   1970  NH1 ARG   134     -12.677  28.035  53.199  1.00  0.00      RAPB   
ATOM   1971 HH11 ARG   134     -13.215  27.353  53.698  0.00  0.00      RAPB   
ATOM   1972 HH12 ARG   134     -11.748  27.801  52.950  0.00  0.00      RAPB   
ATOM   1973  NH2 ARG   134     -14.664  28.905  52.599  1.00  0.00      RAPB   
ATOM   1974 HH21 ARG   134     -15.095  28.328  53.309  0.00  0.00      RAPB   
ATOM   1975 HH22 ARG   134     -15.184  29.705  52.315  0.00  0.00      RAPB   
ATOM   1976  C   ARG   134     -10.633  30.365  47.043  1.00  0.00      RAPB   
ATOM   1977  O   ARG   134      -9.568  30.559  47.627  1.00  0.00      RAPB   
ATOM   1978  N   PHE   135     -11.038  31.119  46.012  1.00  0.00      RAPB   
ATOM   1979  HN  PHE   135     -11.917  31.032  45.557  0.00  0.00      RAPB   
ATOM   1980  CA  PHE   135     -10.208  32.177  45.538  1.00  0.00      RAPB   
ATOM   1981  HA  PHE   135      -9.542  32.579  46.294  0.00  0.00      RAPB   
ATOM   1982  CB  PHE   135      -9.443  31.635  44.281  1.00  0.00      RAPB   
ATOM   1983  HB1 PHE   135      -8.990  32.451  43.688  0.00  0.00      RAPB   
ATOM   1984  HB2 PHE   135      -8.609  31.026  44.692  0.00  0.00      RAPB   
ATOM   1985  CG  PHE   135     -10.184  30.731  43.299  1.00  0.00      RAPB   
ATOM   1986  CD1 PHE   135      -9.459  29.664  42.740  1.00  0.00      RAPB   
ATOM   1987  HD1 PHE   135      -8.424  29.516  43.021  0.00  0.00      RAPB   
ATOM   1988  CD2 PHE   135     -11.521  30.909  42.880  1.00  0.00      RAPB   
ATOM   1989  HD2 PHE   135     -12.117  31.721  43.257  0.00  0.00      RAPB   
ATOM   1990  CE1 PHE   135     -10.048  28.777  41.834  1.00  0.00      RAPB   
ATOM   1991  HE1 PHE   135      -9.469  27.950  41.440  0.00  0.00      RAPB   
ATOM   1992  CE2 PHE   135     -12.116  30.028  41.966  1.00  0.00      RAPB   
ATOM   1993  HE2 PHE   135     -13.144  30.169  41.664  0.00  0.00      RAPB   
ATOM   1994  CZ  PHE   135     -11.379  28.957  41.448  1.00  0.00      RAPB   
ATOM   1995  HZ  PHE   135     -11.829  28.268  40.746  0.00  0.00      RAPB   
ATOM   1996  C   PHE   135     -11.150  33.247  45.134  1.00  0.00      RAPB   
ATOM   1997  O   PHE   135     -12.351  33.164  45.384  1.00  0.00      RAPB   
ATOM   1998  N   ARG   136     -10.624  34.322  44.531  1.00  0.00      RAPB   
ATOM   1999  HN  ARG   136      -9.631  34.396  44.419  0.00  0.00      RAPB   
ATOM   2000  CA  ARG   136     -11.496  35.391  44.184  1.00  0.00      RAPB   
ATOM   2001  HA  ARG   136     -10.876  36.184  43.819  0.00  0.00      RAPB   
ATOM   2002  CB  ARG   136     -12.362  34.790  43.063  1.00  0.00      RAPB   
ATOM   2003  HB1 ARG   136     -12.887  33.858  43.348  0.00  0.00      RAPB   
ATOM   2004  HB2 ARG   136     -13.154  35.491  43.016  0.00  0.00      RAPB   
ATOM   2005  CG  ARG   136     -11.626  34.555  41.732  1.00  0.00      RAPB   
ATOM   2006  HG1 ARG   136     -11.005  35.446  41.523  0.00  0.00      RAPB   
ATOM   2007  HG2 ARG   136     -10.936  33.687  41.840  0.00  0.00      RAPB   
ATOM   2008  CD  ARG   136     -12.591  34.308  40.575  1.00  0.00      RAPB   
ATOM   2009  HD1 ARG   136     -13.079  33.311  40.684  0.00  0.00      RAPB   
ATOM   2010  HD2 ARG   136     -13.383  35.089  40.576  0.00  0.00      RAPB   
ATOM   2011  NE  ARG   136     -11.804  34.345  39.300  1.00  0.00      RAPB   
ATOM   2012  HE  ARG   136     -11.098  33.655  39.174  0.00  0.00      RAPB   
ATOM   2013  CZ  ARG   136     -12.157  35.053  38.219  1.00  0.00      RAPB   
ATOM   2014  NH1 ARG   136     -11.589  34.759  37.052  1.00  0.00      RAPB   
ATOM   2015 HH11 ARG   136     -11.900  35.228  36.236  0.00  0.00      RAPB   
ATOM   2016 HH12 ARG   136     -10.976  33.981  36.990  0.00  0.00      RAPB   
ATOM   2017  NH2 ARG   136     -13.047  36.038  38.251  1.00  0.00      RAPB   
ATOM   2018 HH21 ARG   136     -13.248  36.570  37.442  0.00  0.00      RAPB   
ATOM   2019 HH22 ARG   136     -13.343  36.458  39.113  0.00  0.00      RAPB   
ATOM   2020  C   ARG   136     -12.040  35.892  45.475  1.00  0.00      RAPB   
ATOM   2021  O   ARG   136     -13.104  36.506  45.513  1.00  0.00      RAPB   
ATOM   2022  N   LEU   137     -11.301  35.643  46.578  1.00  0.00      RAPB   
ATOM   2023  HN  LEU   137     -10.435  35.158  46.552  0.00  0.00      RAPB   
ATOM   2024  CA  LEU   137     -11.727  36.167  47.828  1.00  0.00      RAPB   
ATOM   2025  HA  LEU   137     -12.796  36.336  47.832  0.00  0.00      RAPB   
ATOM   2026  CB  LEU   137     -11.337  35.245  49.011  1.00  0.00      RAPB   
ATOM   2027  HB1 LEU   137     -10.980  34.281  48.586  0.00  0.00      RAPB   
ATOM   2028  HB2 LEU   137     -10.491  35.675  49.587  0.00  0.00      RAPB   
ATOM   2029  CG  LEU   137     -12.510  34.939  49.972  1.00  0.00      RAPB   
ATOM   2030  HG  LEU   137     -12.133  34.202  50.719  0.00  0.00      RAPB   
ATOM   2031  CD1 LEU   137     -13.718  34.312  49.255  1.00  0.00      RAPB   
ATOM   2032 HD11 LEU   137     -14.243  35.073  48.635  0.00  0.00      RAPB   
ATOM   2033 HD12 LEU   137     -13.396  33.500  48.575  0.00  0.00      RAPB   
ATOM   2034 HD13 LEU   137     -14.457  33.926  49.986  0.00  0.00      RAPB   
ATOM   2035  CD2 LEU   137     -12.942  36.191  50.739  1.00  0.00      RAPB   
ATOM   2036 HD21 LEU   137     -13.365  36.952  50.047  0.00  0.00      RAPB   
ATOM   2037 HD22 LEU   137     -13.715  35.940  51.494  0.00  0.00      RAPB   
ATOM   2038 HD23 LEU   137     -12.069  36.638  51.258  0.00  0.00      RAPB   
ATOM   2039  C   LEU   137     -11.086  37.505  47.795  1.00  0.00      RAPB   
ATOM   2040  O   LEU   137      -9.998  37.705  48.331  1.00  0.00      RAPB   
ATOM   2041  N   GLU   138     -11.761  38.452  47.119  1.00  0.00      RAPB   
ATOM   2042  HN  GLU   138     -12.658  38.240  46.713  0.00  0.00      RAPB   
ATOM   2043  CA  GLU   138     -11.219  39.760  46.934  1.00  0.00      RAPB   
ATOM   2044  HA  GLU   138     -10.138  39.747  46.885  0.00  0.00      RAPB   
ATOM   2045  CB  GLU   138     -11.844  40.266  45.606  1.00  0.00      RAPB   
ATOM   2046  HB1 GLU   138     -11.742  39.461  44.844  0.00  0.00      RAPB   
ATOM   2047  HB2 GLU   138     -12.936  40.390  45.776  0.00  0.00      RAPB   
ATOM   2048  CG  GLU   138     -11.304  41.585  45.012  1.00  0.00      RAPB   
ATOM   2049  HG1 GLU   138     -12.095  42.028  44.365  0.00  0.00      RAPB   
ATOM   2050  HG2 GLU   138     -11.058  42.317  45.804  0.00  0.00      RAPB   
ATOM   2051  CD  GLU   138     -10.095  41.370  44.128  1.00  0.00      RAPB   
ATOM   2052  OE1 GLU   138      -8.959  41.230  44.655  1.00  0.00      RAPB   
ATOM   2053  OE2 GLU   138     -10.238  41.395  42.877  1.00  0.00      RAPB   
ATOM   2054  C   GLU   138     -11.688  40.592  48.066  1.00  0.00      RAPB   
ATOM   2055  O   GLU   138     -12.875  40.616  48.386  1.00  0.00      RAPB   
ATOM   2056  N   LEU   139     -10.743  41.287  48.716  1.00  0.00      RAPB   
ATOM   2057  HN  LEU   139      -9.774  41.099  48.542  0.00  0.00      RAPB   
ATOM   2058  CA  LEU   139     -11.126  42.149  49.784  1.00  0.00      RAPB   
ATOM   2059  HA  LEU   139     -12.191  42.150  49.976  0.00  0.00      RAPB   
ATOM   2060  CB  LEU   139     -10.346  41.805  51.088  1.00  0.00      RAPB   
ATOM   2061  HB1 LEU   139      -9.325  41.477  50.798  0.00  0.00      RAPB   
ATOM   2062  HB2 LEU   139     -10.236  42.715  51.722  0.00  0.00      RAPB   
ATOM   2063  CG  LEU   139     -10.969  40.720  51.996  1.00  0.00      RAPB   
ATOM   2064  HG  LEU   139     -10.218  40.497  52.792  0.00  0.00      RAPB   
ATOM   2065  CD1 LEU   139     -11.233  39.390  51.281  1.00  0.00      RAPB   
ATOM   2066 HD11 LEU   139     -12.094  39.477  50.586  0.00  0.00      RAPB   
ATOM   2067 HD12 LEU   139     -10.340  39.076  50.698  0.00  0.00      RAPB   
ATOM   2068 HD13 LEU   139     -11.463  38.599  52.021  0.00  0.00      RAPB   
ATOM   2069  CD2 LEU   139     -12.226  41.240  52.707  1.00  0.00      RAPB   
ATOM   2070 HD21 LEU   139     -13.005  41.521  51.971  0.00  0.00      RAPB   
ATOM   2071 HD22 LEU   139     -12.638  40.463  53.385  0.00  0.00      RAPB   
ATOM   2072 HD23 LEU   139     -11.983  42.133  53.323  0.00  0.00      RAPB   
ATOM   2073  C   LEU   139     -10.744  43.533  49.382  1.00  0.00      RAPB   
ATOM   2074  O   LEU   139      -9.588  43.787  49.045  1.00  0.00      RAPB   
ATOM   2075  N   THR   140     -11.718  44.466  49.392  1.00  0.00      RAPB   
ATOM   2076  HN  THR   140     -12.666  44.245  49.650  0.00  0.00      RAPB   
ATOM   2077  CA  THR   140     -11.383  45.823  49.082  1.00  0.00      RAPB   
ATOM   2078  HA  THR   140     -10.441  45.888  48.564  0.00  0.00      RAPB   
ATOM   2079  CB  THR   140     -12.401  46.532  48.208  1.00  0.00      RAPB   
ATOM   2080  HB  THR   140     -13.404  46.546  48.694  0.00  0.00      RAPB   
ATOM   2081  OG1 THR   140     -12.503  45.872  46.956  1.00  0.00      RAPB   
ATOM   2082  HG1 THR   140     -12.908  45.013  47.122  0.00  0.00      RAPB   
ATOM   2083  CG2 THR   140     -11.935  47.960  47.884  1.00  0.00      RAPB   
ATOM   2084 HG21 THR   140     -12.651  48.439  47.183  0.00  0.00      RAPB   
ATOM   2085 HG22 THR   140     -11.866  48.586  48.797  0.00  0.00      RAPB   
ATOM   2086 HG23 THR   140     -10.937  47.931  47.396  0.00  0.00      RAPB   
ATOM   2087  C   THR   140     -11.263  46.522  50.394  1.00  0.00      RAPB   
ATOM   2088  O   THR   140     -12.214  46.590  51.171  1.00  0.00      RAPB   
ATOM   2089  N   TYR   141     -10.055  47.047  50.679  1.00  0.00      RAPB   
ATOM   2090  HN  TYR   141      -9.293  47.035  50.022  0.00  0.00      RAPB   
ATOM   2091  CA  TYR   141      -9.818  47.576  51.989  1.00  0.00      RAPB   
ATOM   2092  HA  TYR   141     -10.758  47.827  52.451  0.00  0.00      RAPB   
ATOM   2093  CB  TYR   141      -9.085  46.540  52.904  1.00  0.00      RAPB   
ATOM   2094  HB1 TYR   141      -9.007  46.926  53.944  0.00  0.00      RAPB   
ATOM   2095  HB2 TYR   141      -9.663  45.592  52.929  0.00  0.00      RAPB   
ATOM   2096  CG  TYR   141      -7.700  46.247  52.390  1.00  0.00      RAPB   
ATOM   2097  CD1 TYR   141      -6.617  47.029  52.824  1.00  0.00      RAPB   
ATOM   2098  HD1 TYR   141      -6.760  47.769  53.599  0.00  0.00      RAPB   
ATOM   2099  CD2 TYR   141      -7.496  45.301  51.372  1.00  0.00      RAPB   
ATOM   2100  HD2 TYR   141      -8.327  44.713  51.017  0.00  0.00      RAPB   
ATOM   2101  CE1 TYR   141      -5.369  46.914  52.204  1.00  0.00      RAPB   
ATOM   2102  HE1 TYR   141      -4.542  47.532  52.523  0.00  0.00      RAPB   
ATOM   2103  CE2 TYR   141      -6.240  45.178  50.765  1.00  0.00      RAPB   
ATOM   2104  HE2 TYR   141      -6.094  44.477  49.962  0.00  0.00      RAPB   
ATOM   2105  CZ  TYR   141      -5.183  45.984  51.186  1.00  0.00      RAPB   
ATOM   2106  OH  TYR   141      -3.924  45.853  50.590  1.00  0.00      RAPB   
ATOM   2107  HH  TYR   141      -4.007  45.195  49.895  0.00  0.00      RAPB   
ATOM   2108  C   TYR   141      -9.068  48.867  51.933  1.00  0.00      RAPB   
ATOM   2109  O   TYR   141      -8.446  49.219  50.929  1.00  0.00      RAPB   
ATOM   2110  N   ARG   142      -9.155  49.608  53.060  1.00  0.00      RAPB   
ATOM   2111  HN  ARG   142      -9.765  49.302  53.803  0.00  0.00      RAPB   
ATOM   2112  CA  ARG   142      -8.466  50.844  53.288  1.00  0.00      RAPB   
ATOM   2113  HA  ARG   142      -7.719  50.975  52.517  0.00  0.00      RAPB   
ATOM   2114  CB  ARG   142      -9.268  52.158  53.429  1.00  0.00      RAPB   
ATOM   2115  HB1 ARG   142      -9.897  52.150  54.341  0.00  0.00      RAPB   
ATOM   2116  HB2 ARG   142      -8.530  52.984  53.575  0.00  0.00      RAPB   
ATOM   2117  CG  ARG   142     -10.149  52.534  52.239  1.00  0.00      RAPB   
ATOM   2118  HG1 ARG   142      -9.618  52.272  51.300  0.00  0.00      RAPB   
ATOM   2119  HG2 ARG   142     -11.088  51.934  52.281  0.00  0.00      RAPB   
ATOM   2120  CD  ARG   142     -10.476  54.030  52.264  1.00  0.00      RAPB   
ATOM   2121  HD1 ARG   142     -11.045  54.325  53.170  0.00  0.00      RAPB   
ATOM   2122  HD2 ARG   142      -9.537  54.627  52.246  0.00  0.00      RAPB   
ATOM   2123  NE  ARG   142     -11.227  54.305  51.006  1.00  0.00      RAPB   
ATOM   2124  HE  ARG   142     -10.695  54.239  50.163  0.00  0.00      RAPB   
ATOM   2125  CZ  ARG   142     -12.556  54.212  50.928  1.00  0.00      RAPB   
ATOM   2126  NH1 ARG   142     -13.132  54.019  49.748  1.00  0.00      RAPB   
ATOM   2127 HH11 ARG   142     -14.103  53.817  49.824  0.00  0.00      RAPB   
ATOM   2128 HH12 ARG   142     -12.568  53.826  48.965  0.00  0.00      RAPB   
ATOM   2129  NH2 ARG   142     -13.353  54.245  51.982  1.00  0.00      RAPB   
ATOM   2130 HH21 ARG   142     -13.705  53.323  52.257  0.00  0.00      RAPB   
ATOM   2131 HH22 ARG   142     -12.918  54.339  52.892  0.00  0.00      RAPB   
ATOM   2132  C   ARG   142      -7.737  50.683  54.586  1.00  0.00      RAPB   
ATOM   2133  O   ARG   142      -8.287  50.158  55.555  1.00  0.00      RAPB   
ATOM   2134  N   VAL   143      -6.465  51.122  54.637  1.00  0.00      RAPB   
ATOM   2135  HN  VAL   143      -5.995  51.450  53.823  0.00  0.00      RAPB   
ATOM   2136  CA  VAL   143      -5.700  51.041  55.848  1.00  0.00      RAPB   
ATOM   2137  HA  VAL   143      -6.156  50.302  56.492  0.00  0.00      RAPB   
ATOM   2138  CB  VAL   143      -4.242  50.601  55.756  1.00  0.00      RAPB   
ATOM   2139  HB  VAL   143      -3.934  50.200  56.755  0.00  0.00      RAPB   
ATOM   2140  CG1 VAL   143      -4.136  49.456  54.744  1.00  0.00      RAPB   
ATOM   2141 HG11 VAL   143      -3.112  49.026  54.747  0.00  0.00      RAPB   
ATOM   2142 HG12 VAL   143      -4.850  48.647  55.005  0.00  0.00      RAPB   
ATOM   2143 HG13 VAL   143      -4.365  49.791  53.715  0.00  0.00      RAPB   
ATOM   2144  CG2 VAL   143      -3.282  51.743  55.402  1.00  0.00      RAPB   
ATOM   2145 HG21 VAL   143      -2.256  51.337  55.292  0.00  0.00      RAPB   
ATOM   2146 HG22 VAL   143      -3.595  52.218  54.461  0.00  0.00      RAPB   
ATOM   2147 HG23 VAL   143      -3.247  52.519  56.192  0.00  0.00      RAPB   
ATOM   2148  C   VAL   143      -5.851  52.348  56.550  1.00  0.00      RAPB   
ATOM   2149  O   VAL   143      -6.124  53.369  55.924  1.00  0.00      RAPB   
ATOM   2150  N   GLY   144      -5.721  52.343  57.889  1.00  0.00      RAPB   
ATOM   2151  HN  GLY   144      -5.542  51.498  58.382  0.00  0.00      RAPB   
ATOM   2152  CA  GLY   144      -5.844  53.573  58.608  1.00  0.00      RAPB   
ATOM   2153  HA1 GLY   144      -6.090  53.347  59.631  0.00  0.00      RAPB   
ATOM   2154  HA2 GLY   144      -6.589  54.205  58.140  0.00  0.00      RAPB   
ATOM   2155  C   GLY   144      -4.532  54.288  58.542  1.00  0.00      RAPB   
ATOM   2156  O   GLY   144      -3.497  53.710  58.214  1.00  0.00      RAPB   
ATOM   2157  N   GLU   145      -4.552  55.591  58.861  1.00  0.00      RAPB   
ATOM   2158  HN  GLU   145      -5.396  56.113  58.935  0.00  0.00      RAPB   
ATOM   2159  CA  GLU   145      -3.348  56.361  58.931  1.00  0.00      RAPB   
ATOM   2160  HA  GLU   145      -2.761  56.263  58.026  0.00  0.00      RAPB   
ATOM   2161  CB  GLU   145      -3.675  57.832  59.301  1.00  0.00      RAPB   
ATOM   2162  HB1 GLU   145      -4.065  57.876  60.347  0.00  0.00      RAPB   
ATOM   2163  HB2 GLU   145      -2.729  58.419  59.286  0.00  0.00      RAPB   
ATOM   2164  CG  GLU   145      -4.724  58.562  58.433  1.00  0.00      RAPB   
ATOM   2165  HG1 GLU   145      -4.337  58.757  57.412  0.00  0.00      RAPB   
ATOM   2166  HG2 GLU   145      -5.672  57.996  58.353  0.00  0.00      RAPB   
ATOM   2167  CD  GLU   145      -5.043  59.895  59.097  1.00  0.00      RAPB   
ATOM   2168  OE1 GLU   145      -4.076  60.674  59.309  1.00  0.00      RAPB   
ATOM   2169  OE2 GLU   145      -6.217  60.125  59.471  1.00  0.00      RAPB   
ATOM   2170  C   GLU   145      -2.600  55.830  60.114  1.00  0.00      RAPB   
ATOM   2171  O   GLU   145      -1.371  55.775  60.137  1.00  0.00      RAPB   
ATOM   2172  N   GLY   146      -3.383  55.420  61.127  1.00  0.00      RAPB   
ATOM   2173  HN  GLY   146      -4.353  55.546  60.959  0.00  0.00      RAPB   
ATOM   2174  CA  GLY   146      -2.988  54.915  62.413  1.00  0.00      RAPB   
ATOM   2175  HA1 GLY   146      -3.872  54.753  63.008  0.00  0.00      RAPB   
ATOM   2176  HA2 GLY   146      -2.303  55.629  62.851  0.00  0.00      RAPB   
ATOM   2177  C   GLY   146      -2.241  53.614  62.331  1.00  0.00      RAPB   
ATOM   2178  O   GLY   146      -1.451  53.336  63.230  1.00  0.00      RAPB   
ATOM   2179  N   PRO   147      -2.453  52.788  61.339  1.00  0.00      RAPB   
ATOM   2180  CA  PRO   147      -1.817  51.506  61.375  1.00  0.00      RAPB   
ATOM   2181  HA  PRO   147      -2.245  50.971  62.212  0.00  0.00      RAPB   
ATOM   2182  CD  PRO   147      -3.795  52.417  60.994  1.00  0.00      RAPB   
ATOM   2183  HD1 PRO   147      -4.224  52.096  61.947  0.00  0.00      RAPB   
ATOM   2184  HD2 PRO   147      -4.396  53.262  60.684  0.00  0.00      RAPB   
ATOM   2185  CB  PRO   147      -2.184  50.876  60.058  1.00  0.00      RAPB   
ATOM   2186  HB1 PRO   147      -2.019  49.784  60.000  0.00  0.00      RAPB   
ATOM   2187  HB2 PRO   147      -1.629  51.380  59.230  0.00  0.00      RAPB   
ATOM   2188  CG  PRO   147      -3.647  51.254  59.980  1.00  0.00      RAPB   
ATOM   2189  HG1 PRO   147      -4.330  50.408  60.156  0.00  0.00      RAPB   
ATOM   2190  HG2 PRO   147      -3.766  51.566  58.932  0.00  0.00      RAPB   
ATOM   2191  C   PRO   147      -0.350  51.437  61.604  1.00  0.00      RAPB   
ATOM   2192  O   PRO   147       0.394  52.377  61.346  1.00  0.00      RAPB   
ATOM   2193  N   GLY   148       0.073  50.253  62.040  1.00  0.00      RAPB   
ATOM   2194  HN  GLY   148      -0.599  49.528  62.129  0.00  0.00      RAPB   
ATOM   2195  CA  GLY   148       1.350  49.953  62.589  1.00  0.00      RAPB   
ATOM   2196  HA1 GLY   148       1.439  48.882  62.693  0.00  0.00      RAPB   
ATOM   2197  HA2 GLY   148       1.446  50.471  63.533  0.00  0.00      RAPB   
ATOM   2198  C   GLY   148       2.519  50.411  61.719  1.00  0.00      RAPB   
ATOM   2199  O   GLY   148       3.624  50.303  62.239  1.00  0.00      RAPB   
ATOM   2200  N   VAL   149       2.361  50.747  60.391  1.00  0.00      RAPB   
ATOM   2201  HN  VAL   149       1.421  50.864  60.093  0.00  0.00      RAPB   
ATOM   2202  CA  VAL   149       3.347  51.344  59.477  1.00  0.00      RAPB   
ATOM   2203  HA  VAL   149       4.282  50.821  59.609  0.00  0.00      RAPB   
ATOM   2204  CB  VAL   149       2.854  51.212  58.031  1.00  0.00      RAPB   
ATOM   2205  HB  VAL   149       3.687  51.464  57.335  0.00  0.00      RAPB   
ATOM   2206  CG1 VAL   149       2.413  49.753  57.786  1.00  0.00      RAPB   
ATOM   2207 HG11 VAL   149       2.159  49.609  56.716  0.00  0.00      RAPB   
ATOM   2208 HG12 VAL   149       3.216  49.044  58.072  0.00  0.00      RAPB   
ATOM   2209 HG13 VAL   149       1.501  49.505  58.369  0.00  0.00      RAPB   
ATOM   2210  CG2 VAL   149       1.667  52.157  57.734  1.00  0.00      RAPB   
ATOM   2211 HG21 VAL   149       1.268  51.969  56.715  0.00  0.00      RAPB   
ATOM   2212 HG22 VAL   149       0.842  52.009  58.462  0.00  0.00      RAPB   
ATOM   2213 HG23 VAL   149       1.971  53.225  57.779  0.00  0.00      RAPB   
ATOM   2214  C   VAL   149       3.570  52.792  59.834  1.00  0.00      RAPB   
ATOM   2215  O   VAL   149       2.875  53.334  60.690  1.00  0.00      RAPB   
ATOM   2216  N   CYS   150       4.599  53.450  59.235  1.00  0.00      RAPB   
ATOM   2217  HN  CYS   150       5.155  53.032  58.517  0.00  0.00      RAPB   
ATOM   2218  CA  CYS   150       4.833  54.838  59.560  1.00  0.00      RAPB   
ATOM   2219  HA  CYS   150       4.046  55.235  60.190  0.00  0.00      RAPB   
ATOM   2220  CB  CYS   150       6.186  54.984  60.315  1.00  0.00      RAPB   
ATOM   2221  HB1 CYS   150       6.125  54.298  61.180  0.00  0.00      RAPB   
ATOM   2222  HB2 CYS   150       6.999  54.608  59.655  0.00  0.00      RAPB   
ATOM   2223  SG  CYS   150       6.606  56.656  60.937  1.00  0.00      RAPB   
ATOM   2224  HG1 CYS   150       5.560  56.818  61.743  0.00  0.00      RAPB   
ATOM   2225  C   CYS   150       4.852  55.681  58.317  1.00  0.00      RAPB   
ATOM   2226  O   CYS   150       5.485  55.348  57.315  1.00  0.00      RAPB   
ATOM   2227  N   TRP   151       4.149  56.832  58.372  1.00  0.00      RAPB   
ATOM   2228  HN  TRP   151       3.663  57.112  59.196  0.00  0.00      RAPB   
ATOM   2229  CA  TRP   151       4.088  57.732  57.257  1.00  0.00      RAPB   
ATOM   2230  HA  TRP   151       4.533  57.302  56.368  0.00  0.00      RAPB   
ATOM   2231  CB  TRP   151       2.624  58.115  56.976  1.00  0.00      RAPB   
ATOM   2232  HB1 TRP   151       2.155  58.485  57.915  0.00  0.00      RAPB   
ATOM   2233  HB2 TRP   151       2.588  58.937  56.230  0.00  0.00      RAPB   
ATOM   2234  CG  TRP   151       1.796  56.956  56.447  1.00  0.00      RAPB   
ATOM   2235  CD2 TRP   151       1.632  56.688  55.046  1.00  0.00      RAPB   
ATOM   2236  CD1 TRP   151       0.980  56.076  57.108  1.00  0.00      RAPB   
ATOM   2237  HD1 TRP   151       0.846  56.046  58.183  0.00  0.00      RAPB   
ATOM   2238  NE1 TRP   151       0.282  55.304  56.198  1.00  0.00      RAPB   
ATOM   2239  HE1 TRP   151      -0.516  54.781  56.423  0.00  0.00      RAPB   
ATOM   2240  CE2 TRP   151       0.664  55.672  54.929  1.00  0.00      RAPB   
ATOM   2241  CE3 TRP   151       2.205  57.267  53.922  1.00  0.00      RAPB   
ATOM   2242  HE3 TRP   151       2.976  58.015  54.013  0.00  0.00      RAPB   
ATOM   2243  CZ2 TRP   151       0.233  55.250  53.679  1.00  0.00      RAPB   
ATOM   2244  HZ2 TRP   151      -0.564  54.537  53.579  0.00  0.00      RAPB   
ATOM   2245  CZ3 TRP   151       1.774  56.834  52.657  1.00  0.00      RAPB   
ATOM   2246  HZ3 TRP   151       2.205  57.271  51.768  0.00  0.00      RAPB   
ATOM   2247  CH2 TRP   151       0.788  55.847  52.536  1.00  0.00      RAPB   
ATOM   2248  HH2 TRP   151       0.440  55.551  51.557  0.00  0.00      RAPB   
ATOM   2249  C   TRP   151       4.894  58.929  57.648  1.00  0.00      RAPB   
ATOM   2250  O   TRP   151       4.678  59.513  58.709  1.00  0.00      RAPB   
ATOM   2251  N   LEU   152       5.853  59.326  56.784  1.00  0.00      RAPB   
ATOM   2252  HN  LEU   152       6.041  58.833  55.933  0.00  0.00      RAPB   
ATOM   2253  CA  LEU   152       6.743  60.397  57.122  1.00  0.00      RAPB   
ATOM   2254  HA  LEU   152       6.640  60.704  58.155  0.00  0.00      RAPB   
ATOM   2255  CB  LEU   152       8.216  59.977  56.844  1.00  0.00      RAPB   
ATOM   2256  HB1 LEU   152       8.266  59.487  55.850  0.00  0.00      RAPB   
ATOM   2257  HB2 LEU   152       8.849  60.888  56.781  0.00  0.00      RAPB   
ATOM   2258  CG  LEU   152       8.866  59.052  57.895  1.00  0.00      RAPB   
ATOM   2259  HG  LEU   152       8.617  59.456  58.907  0.00  0.00      RAPB   
ATOM   2260  CD1 LEU   152      10.394  59.078  57.738  1.00  0.00      RAPB   
ATOM   2261 HD11 LEU   152      10.873  58.446  58.514  0.00  0.00      RAPB   
ATOM   2262 HD12 LEU   152      10.683  58.696  56.736  0.00  0.00      RAPB   
ATOM   2263 HD13 LEU   152      10.781  60.114  57.841  0.00  0.00      RAPB   
ATOM   2264  CD2 LEU   152       8.377  57.600  57.819  1.00  0.00      RAPB   
ATOM   2265 HD21 LEU   152       8.592  57.162  56.822  0.00  0.00      RAPB   
ATOM   2266 HD22 LEU   152       8.874  56.991  58.600  0.00  0.00      RAPB   
ATOM   2267 HD23 LEU   152       7.286  57.534  58.004  0.00  0.00      RAPB   
ATOM   2268  C   LEU   152       6.467  61.581  56.250  1.00  0.00      RAPB   
ATOM   2269  O   LEU   152       6.226  61.454  55.051  1.00  0.00      RAPB   
ATOM   2270  N   ALA   153       6.490  62.781  56.862  1.00  0.00      RAPB   
ATOM   2271  HN  ALA   153       6.673  62.871  57.835  0.00  0.00      RAPB   
ATOM   2272  CA  ALA   153       6.329  64.005  56.134  1.00  0.00      RAPB   
ATOM   2273  HA  ALA   153       5.583  63.844  55.368  0.00  0.00      RAPB   
ATOM   2274  CB  ALA   153       5.812  65.056  57.121  1.00  0.00      RAPB   
ATOM   2275  HB1 ALA   153       4.800  64.780  57.485  0.00  0.00      RAPB   
ATOM   2276  HB2 ALA   153       6.472  65.120  58.010  0.00  0.00      RAPB   
ATOM   2277  HB3 ALA   153       5.750  66.068  56.675  0.00  0.00      RAPB   
ATOM   2278  C   ALA   153       7.643  64.258  55.474  1.00  0.00      RAPB   
ATOM   2279  O   ALA   153       8.658  63.682  55.862  1.00  0.00      RAPB   
ATOM   2280  N   PRO   154       7.665  65.097  54.482  1.00  0.00      RAPB   
ATOM   2281  CA  PRO   154       8.888  65.342  53.773  1.00  0.00      RAPB   
ATOM   2282  HA  PRO   154       9.282  64.403  53.434  0.00  0.00      RAPB   
ATOM   2283  CD  PRO   154       6.505  65.754  53.869  1.00  0.00      RAPB   
ATOM   2284  HD1 PRO   154       6.003  65.033  53.188  0.00  0.00      RAPB   
ATOM   2285  HD2 PRO   154       5.782  66.150  54.616  0.00  0.00      RAPB   
ATOM   2286  CB  PRO   154       8.456  66.306  52.649  1.00  0.00      RAPB   
ATOM   2287  HB1 PRO   154       8.320  65.747  51.704  0.00  0.00      RAPB   
ATOM   2288  HB2 PRO   154       9.183  67.114  52.483  0.00  0.00      RAPB   
ATOM   2289  CG  PRO   154       7.118  66.900  53.088  1.00  0.00      RAPB   
ATOM   2290  HG1 PRO   154       6.497  67.241  52.237  0.00  0.00      RAPB   
ATOM   2291  HG2 PRO   154       7.303  67.758  53.775  0.00  0.00      RAPB   
ATOM   2292  C   PRO   154       9.948  65.912  54.663  1.00  0.00      RAPB   
ATOM   2293  O   PRO   154      11.127  65.703  54.382  1.00  0.00      RAPB   
ATOM   2294  N   GLU   155       9.566  66.636  55.732  1.00  0.00      RAPB   
ATOM   2295  HN  GLU   155       8.610  66.778  55.983  0.00  0.00      RAPB   
ATOM   2296  CA  GLU   155      10.550  67.210  56.606  1.00  0.00      RAPB   
ATOM   2297  HA  GLU   155      11.279  67.694  55.971  0.00  0.00      RAPB   
ATOM   2298  CB  GLU   155      10.064  68.310  57.596  1.00  0.00      RAPB   
ATOM   2299  HB1 GLU   155      10.257  68.004  58.650  0.00  0.00      RAPB   
ATOM   2300  HB2 GLU   155      10.680  69.219  57.412  0.00  0.00      RAPB   
ATOM   2301  CG  GLU   155       8.580  68.731  57.483  1.00  0.00      RAPB   
ATOM   2302  HG1 GLU   155       8.416  69.672  58.051  0.00  0.00      RAPB   
ATOM   2303  HG2 GLU   155       8.281  68.909  56.432  0.00  0.00      RAPB   
ATOM   2304  CD  GLU   155       7.639  67.705  58.091  1.00  0.00      RAPB   
ATOM   2305  OE1 GLU   155       8.136  66.649  58.563  1.00  0.00      RAPB   
ATOM   2306  OE2 GLU   155       6.412  67.950  58.059  1.00  0.00      RAPB   
ATOM   2307  C   GLU   155      11.288  66.104  57.290  1.00  0.00      RAPB   
ATOM   2308  O   GLU   155      12.487  66.202  57.544  1.00  0.00      RAPB   
ATOM   2309  N   GLN   156      10.569  65.012  57.598  1.00  0.00      RAPB   
ATOM   2310  HN  GLN   156       9.585  65.021  57.417  0.00  0.00      RAPB   
ATOM   2311  CA  GLN   156      11.099  63.871  58.283  1.00  0.00      RAPB   
ATOM   2312  HA  GLN   156      11.629  64.230  59.155  0.00  0.00      RAPB   
ATOM   2313  CB  GLN   156      10.006  62.888  58.768  1.00  0.00      RAPB   
ATOM   2314  HB1 GLN   156       9.518  62.439  57.879  0.00  0.00      RAPB   
ATOM   2315  HB2 GLN   156      10.491  62.069  59.347  0.00  0.00      RAPB   
ATOM   2316  CG  GLN   156       8.900  63.522  59.647  1.00  0.00      RAPB   
ATOM   2317  HG1 GLN   156       8.281  64.205  59.029  0.00  0.00      RAPB   
ATOM   2318  HG2 GLN   156       8.242  62.725  60.050  0.00  0.00      RAPB   
ATOM   2319  CD  GLN   156       9.460  64.297  60.843  1.00  0.00      RAPB   
ATOM   2320  OE1 GLN   156      10.102  63.752  61.743  1.00  0.00      RAPB   
ATOM   2321  NE2 GLN   156       9.210  65.622  60.865  1.00  0.00      RAPB   
ATOM   2322 HE21 GLN   156       9.530  66.149  61.640  0.00  0.00      RAPB   
ATOM   2323 HE22 GLN   156       8.742  66.046  60.068  0.00  0.00      RAPB   
ATOM   2324  C   GLN   156      12.125  63.184  57.428  1.00  0.00      RAPB   
ATOM   2325  O   GLN   156      12.957  62.438  57.942  1.00  0.00      RAPB   
ATOM   2326  N   THR   157      12.057  63.355  56.092  1.00  0.00      RAPB   
ATOM   2327  HN  THR   157      11.403  63.987  55.675  0.00  0.00      RAPB   
ATOM   2328  CA  THR   157      12.985  62.681  55.223  1.00  0.00      RAPB   
ATOM   2329  HA  THR   157      13.244  61.728  55.662  0.00  0.00      RAPB   
ATOM   2330  CB  THR   157      12.398  62.353  53.837  1.00  0.00      RAPB   
ATOM   2331  HB  THR   157      13.043  61.604  53.326  0.00  0.00      RAPB   
ATOM   2332  OG1 THR   157      12.237  63.472  52.972  1.00  0.00      RAPB   
ATOM   2333  HG1 THR   157      11.365  63.336  52.566  0.00  0.00      RAPB   
ATOM   2334  CG2 THR   157      11.003  61.744  54.011  1.00  0.00      RAPB   
ATOM   2335 HG21 THR   157      10.605  61.423  53.026  0.00  0.00      RAPB   
ATOM   2336 HG22 THR   157      11.045  60.863  54.685  0.00  0.00      RAPB   
ATOM   2337 HG23 THR   157      10.290  62.479  54.437  0.00  0.00      RAPB   
ATOM   2338  C   THR   157      14.261  63.460  55.086  1.00  0.00      RAPB   
ATOM   2339  O   THR   157      14.382  64.593  55.549  1.00  0.00      RAPB   
ATOM   2340  N   ALA   158      15.284  62.815  54.483  1.00  0.00      RAPB   
ATOM   2341  HN  ALA   158      15.137  61.966  53.950  0.00  0.00      RAPB   
ATOM   2342  CA  ALA   158      16.558  63.437  54.265  1.00  0.00      RAPB   
ATOM   2343  HA  ALA   158      16.879  63.890  55.193  0.00  0.00      RAPB   
ATOM   2344  CB  ALA   158      17.617  62.401  53.833  1.00  0.00      RAPB   
ATOM   2345  HB1 ALA   158      17.670  61.585  54.584  0.00  0.00      RAPB   
ATOM   2346  HB2 ALA   158      17.350  61.948  52.854  0.00  0.00      RAPB   
ATOM   2347  HB3 ALA   158      18.618  62.870  53.747  0.00  0.00      RAPB   
ATOM   2348  C   ALA   158      16.433  64.547  53.260  1.00  0.00      RAPB   
ATOM   2349  O   ALA   158      16.991  65.627  53.447  1.00  0.00      RAPB   
ATOM   2350  N   GLY   159      15.710  64.284  52.151  1.00  0.00      RAPB   
ATOM   2351  HN  GLY   159      15.311  63.360  52.042  0.00  0.00      RAPB   
ATOM   2352  CA  GLY   159      15.550  65.206  51.056  1.00  0.00      RAPB   
ATOM   2353  HA1 GLY   159      15.004  64.667  50.310  0.00  0.00      RAPB   
ATOM   2354  HA2 GLY   159      16.521  65.565  50.746  0.00  0.00      RAPB   
ATOM   2355  C   GLY   159      14.720  66.392  51.435  1.00  0.00      RAPB   
ATOM   2356  O   GLY   159      15.014  67.518  51.039  1.00  0.00      RAPB   
ATOM   2357  N   LYS   160      13.645  66.152  52.204  1.00  0.00      RAPB   
ATOM   2358  HN  LYS   160      13.456  65.230  52.557  0.00  0.00      RAPB   
ATOM   2359  CA  LYS   160      12.710  67.160  52.616  1.00  0.00      RAPB   
ATOM   2360  HA  LYS   160      12.139  67.003  53.412  0.00  0.00      RAPB   
ATOM   2361  CB  LYS   160      13.386  68.369  53.325  1.00  0.00      RAPB   
ATOM   2362  HB1 LYS   160      13.987  68.977  52.618  0.00  0.00      RAPB   
ATOM   2363  HB2 LYS   160      12.592  69.025  53.747  0.00  0.00      RAPB   
ATOM   2364  CG  LYS   160      14.269  67.810  54.454  1.00  0.00      RAPB   
ATOM   2365  HG1 LYS   160      13.750  66.892  54.822  0.00  0.00      RAPB   
ATOM   2366  HG2 LYS   160      15.241  67.490  54.010  0.00  0.00      RAPB   
ATOM   2367  CD  LYS   160      14.517  68.728  55.651  1.00  0.00      RAPB   
ATOM   2368  HD1 LYS   160      14.951  69.688  55.293  0.00  0.00      RAPB   
ATOM   2369  HD2 LYS   160      13.541  68.959  56.136  0.00  0.00      RAPB   
ATOM   2370  CE  LYS   160      15.472  68.093  56.673  1.00  0.00      RAPB   
ATOM   2371  HE1 LYS   160      16.491  68.005  56.234  0.00  0.00      RAPB   
ATOM   2372  HE2 LYS   160      15.523  68.712  57.594  0.00  0.00      RAPB   
ATOM   2373  NZ  LYS   160      15.018  66.739  57.038  1.00  0.00      RAPB   
ATOM   2374  HZ1 LYS   160      15.589  66.292  57.771  0.00  0.00      RAPB   
ATOM   2375  HZ2 LYS   160      14.014  66.742  57.355  0.00  0.00      RAPB   
ATOM   2376  HZ3 LYS   160      14.990  66.102  56.202  0.00  0.00      RAPB   
ATOM   2377  C   LYS   160      11.817  67.497  51.457  1.00  0.00      RAPB   
ATOM   2378  O   LYS   160      10.858  68.254  51.606  1.00  0.00      RAPB   
ATOM   2379  N   LYS   161      12.123  66.952  50.264  1.00  0.00      RAPB   
ATOM   2380  HN  LYS   161      12.971  66.448  50.189  0.00  0.00      RAPB   
ATOM   2381  CA  LYS   161      11.333  67.151  49.080  1.00  0.00      RAPB   
ATOM   2382  HA  LYS   161      10.950  68.165  49.115  0.00  0.00      RAPB   
ATOM   2383  CB  LYS   161      12.132  67.036  47.739  1.00  0.00      RAPB   
ATOM   2384  HB1 LYS   161      11.541  66.502  46.965  0.00  0.00      RAPB   
ATOM   2385  HB2 LYS   161      12.231  68.086  47.370  0.00  0.00      RAPB   
ATOM   2386  CG  LYS   161      13.570  66.478  47.767  1.00  0.00      RAPB   
ATOM   2387  HG1 LYS   161      14.040  66.784  46.801  0.00  0.00      RAPB   
ATOM   2388  HG2 LYS   161      14.154  66.986  48.567  0.00  0.00      RAPB   
ATOM   2389  CD  LYS   161      13.717  64.946  47.870  1.00  0.00      RAPB   
ATOM   2390  HD1 LYS   161      13.355  64.610  48.865  0.00  0.00      RAPB   
ATOM   2391  HD2 LYS   161      13.084  64.455  47.097  0.00  0.00      RAPB   
ATOM   2392  CE  LYS   161      15.182  64.514  47.653  1.00  0.00      RAPB   
ATOM   2393  HE1 LYS   161      15.465  64.661  46.587  0.00  0.00      RAPB   
ATOM   2394  HE2 LYS   161      15.860  65.131  48.281  0.00  0.00      RAPB   
ATOM   2395  NZ  LYS   161      15.404  63.101  47.994  1.00  0.00      RAPB   
ATOM   2396  HZ1 LYS   161      15.045  62.802  48.946  0.00  0.00      RAPB   
ATOM   2397  HZ2 LYS   161      14.914  62.508  47.259  0.00  0.00      RAPB   
ATOM   2398  HZ3 LYS   161      16.399  62.841  47.948  0.00  0.00      RAPB   
ATOM   2399  C   LYS   161      10.095  66.295  49.044  1.00  0.00      RAPB   
ATOM   2400  O   LYS   161       9.041  66.747  48.596  1.00  0.00      RAPB   
ATOM   2401  N   LYS   162      10.179  65.025  49.499  1.00  0.00      RAPB   
ATOM   2402  HN  LYS   162      10.974  64.684  49.991  0.00  0.00      RAPB   
ATOM   2403  CA  LYS   162       9.038  64.159  49.339  1.00  0.00      RAPB   
ATOM   2404  HA  LYS   162       8.168  64.744  49.091  0.00  0.00      RAPB   
ATOM   2405  CB  LYS   162       9.438  63.186  48.186  1.00  0.00      RAPB   
ATOM   2406  HB1 LYS   162      10.486  62.855  48.369  0.00  0.00      RAPB   
ATOM   2407  HB2 LYS   162       8.823  62.268  48.216  0.00  0.00      RAPB   
ATOM   2408  CG  LYS   162       9.348  63.780  46.765  1.00  0.00      RAPB   
ATOM   2409  HG1 LYS   162       8.290  64.030  46.531  0.00  0.00      RAPB   
ATOM   2410  HG2 LYS   162       9.933  64.726  46.728  0.00  0.00      RAPB   
ATOM   2411  CD  LYS   162       9.913  62.801  45.721  1.00  0.00      RAPB   
ATOM   2412  HD1 LYS   162      10.950  62.570  46.050  0.00  0.00      RAPB   
ATOM   2413  HD2 LYS   162       9.334  61.850  45.747  0.00  0.00      RAPB   
ATOM   2414  CE  LYS   162       9.976  63.325  44.280  1.00  0.00      RAPB   
ATOM   2415  HE1 LYS   162       8.958  63.426  43.846  0.00  0.00      RAPB   
ATOM   2416  HE2 LYS   162      10.487  64.313  44.261  0.00  0.00      RAPB   
ATOM   2417  NZ  LYS   162      10.758  62.395  43.449  1.00  0.00      RAPB   
ATOM   2418  HZ1 LYS   162      11.026  62.756  42.522  0.00  0.00      RAPB   
ATOM   2419  HZ2 LYS   162      11.643  62.106  43.967  0.00  0.00      RAPB   
ATOM   2420  HZ3 LYS   162      10.284  61.465  43.329  0.00  0.00      RAPB   
ATOM   2421  C   LYS   162       8.792  63.356  50.582  1.00  0.00      RAPB   
ATOM   2422  O   LYS   162       9.605  63.291  51.502  1.00  0.00      RAPB   
ATOM   2423  N   PRO   163       7.629  62.753  50.592  1.00  0.00      RAPB   
ATOM   2424  CA  PRO   163       7.171  61.915  51.669  1.00  0.00      RAPB   
ATOM   2425  HA  PRO   163       7.476  62.344  52.616  0.00  0.00      RAPB   
ATOM   2426  CD  PRO   163       6.477  63.190  49.794  1.00  0.00      RAPB   
ATOM   2427  HD1 PRO   163       6.138  64.185  50.167  0.00  0.00      RAPB   
ATOM   2428  HD2 PRO   163       6.693  63.247  48.707  0.00  0.00      RAPB   
ATOM   2429  CB  PRO   163       5.673  61.885  51.553  1.00  0.00      RAPB   
ATOM   2430  HB1 PRO   163       5.254  62.727  52.152  0.00  0.00      RAPB   
ATOM   2431  HB2 PRO   163       5.252  60.937  51.942  0.00  0.00      RAPB   
ATOM   2432  CG  PRO   163       5.436  62.135  50.072  1.00  0.00      RAPB   
ATOM   2433  HG1 PRO   163       4.428  62.493  49.803  0.00  0.00      RAPB   
ATOM   2434  HG2 PRO   163       5.638  61.195  49.517  0.00  0.00      RAPB   
ATOM   2435  C   PRO   163       7.824  60.573  51.589  1.00  0.00      RAPB   
ATOM   2436  O   PRO   163       8.587  60.342  50.652  1.00  0.00      RAPB   
ATOM   2437  N   PHE   164       7.575  59.692  52.583  1.00  0.00      RAPB   
ATOM   2438  HN  PHE   164       7.011  59.932  53.374  0.00  0.00      RAPB   
ATOM   2439  CA  PHE   164       8.202  58.400  52.569  1.00  0.00      RAPB   
ATOM   2440  HA  PHE   164       8.274  58.040  51.552  0.00  0.00      RAPB   
ATOM   2441  CB  PHE   164       9.606  58.496  53.248  1.00  0.00      RAPB   
ATOM   2442  HB1 PHE   164      10.100  59.405  52.847  0.00  0.00      RAPB   
ATOM   2443  HB2 PHE   164       9.512  58.629  54.345  0.00  0.00      RAPB   
ATOM   2444  CG  PHE   164      10.544  57.344  52.987  1.00  0.00      RAPB   
ATOM   2445  CD1 PHE   164      11.650  57.535  52.142  1.00  0.00      RAPB   
ATOM   2446  HD1 PHE   164      11.799  58.495  51.668  0.00  0.00      RAPB   
ATOM   2447  CD2 PHE   164      10.397  56.105  53.636  1.00  0.00      RAPB   
ATOM   2448  HD2 PHE   164       9.578  55.953  54.322  0.00  0.00      RAPB   
ATOM   2449  CE1 PHE   164      12.571  56.505  51.922  1.00  0.00      RAPB   
ATOM   2450  HE1 PHE   164      13.421  56.675  51.277  0.00  0.00      RAPB   
ATOM   2451  CE2 PHE   164      11.304  55.062  53.401  1.00  0.00      RAPB   
ATOM   2452  HE2 PHE   164      11.170  54.107  53.886  0.00  0.00      RAPB   
ATOM   2453  CZ  PHE   164      12.391  55.262  52.543  1.00  0.00      RAPB   
ATOM   2454  HZ  PHE   164      13.095  54.462  52.364  0.00  0.00      RAPB   
ATOM   2455  C   PHE   164       7.317  57.471  53.351  1.00  0.00      RAPB   
ATOM   2456  O   PHE   164       6.701  57.871  54.338  1.00  0.00      RAPB   
ATOM   2457  N   VAL   165       7.208  56.196  52.932  1.00  0.00      RAPB   
ATOM   2458  HN  VAL   165       7.687  55.870  52.108  0.00  0.00      RAPB   
ATOM   2459  CA  VAL   165       6.402  55.292  53.704  1.00  0.00      RAPB   
ATOM   2460  HA  VAL   165       6.399  55.631  54.733  0.00  0.00      RAPB   
ATOM   2461  CB  VAL   165       4.910  55.204  53.382  1.00  0.00      RAPB   
ATOM   2462  HB  VAL   165       4.500  56.225  53.565  0.00  0.00      RAPB   
ATOM   2463  CG1 VAL   165       4.647  54.854  51.924  1.00  0.00      RAPB   
ATOM   2464 HG11 VAL   165       3.557  54.727  51.748  0.00  0.00      RAPB   
ATOM   2465 HG12 VAL   165       5.009  55.681  51.278  0.00  0.00      RAPB   
ATOM   2466 HG13 VAL   165       5.160  53.907  51.651  0.00  0.00      RAPB   
ATOM   2467  CG2 VAL   165       4.154  54.230  54.311  1.00  0.00      RAPB   
ATOM   2468 HG21 VAL   165       3.064  54.278  54.100  0.00  0.00      RAPB   
ATOM   2469 HG22 VAL   165       4.486  53.183  54.160  0.00  0.00      RAPB   
ATOM   2470 HG23 VAL   165       4.297  54.506  55.376  0.00  0.00      RAPB   
ATOM   2471  C   VAL   165       7.134  53.987  53.829  1.00  0.00      RAPB   
ATOM   2472  O   VAL   165       7.759  53.538  52.872  1.00  0.00      RAPB   
ATOM   2473  N   TYR   166       7.119  53.359  55.030  1.00  0.00      RAPB   
ATOM   2474  HN  TYR   166       6.640  53.733  55.826  0.00  0.00      RAPB   
ATOM   2475  CA  TYR   166       7.706  52.049  55.153  1.00  0.00      RAPB   
ATOM   2476  HA  TYR   166       7.670  51.542  54.199  0.00  0.00      RAPB   
ATOM   2477  CB  TYR   166       9.184  52.087  55.646  1.00  0.00      RAPB   
ATOM   2478  HB1 TYR   166       9.594  51.054  55.613  0.00  0.00      RAPB   
ATOM   2479  HB2 TYR   166       9.776  52.715  54.948  0.00  0.00      RAPB   
ATOM   2480  CG  TYR   166       9.387  52.609  57.056  1.00  0.00      RAPB   
ATOM   2481  CD1 TYR   166       9.183  51.760  58.162  1.00  0.00      RAPB   
ATOM   2482  HD1 TYR   166       8.891  50.732  58.006  0.00  0.00      RAPB   
ATOM   2483  CD2 TYR   166       9.796  53.933  57.289  1.00  0.00      RAPB   
ATOM   2484  HD2 TYR   166       9.965  54.594  56.452  0.00  0.00      RAPB   
ATOM   2485  CE1 TYR   166       9.311  52.244  59.471  1.00  0.00      RAPB   
ATOM   2486  HE1 TYR   166       9.114  51.597  60.314  0.00  0.00      RAPB   
ATOM   2487  CE2 TYR   166       9.974  54.403  58.600  1.00  0.00      RAPB   
ATOM   2488  HE2 TYR   166      10.294  55.418  58.772  0.00  0.00      RAPB   
ATOM   2489  CZ  TYR   166       9.711  53.563  59.686  1.00  0.00      RAPB   
ATOM   2490  OH  TYR   166       9.835  54.032  61.004  1.00  0.00      RAPB   
ATOM   2491  HH  TYR   166      10.295  54.887  60.986  0.00  0.00      RAPB   
ATOM   2492  C   TYR   166       6.895  51.199  56.091  1.00  0.00      RAPB   
ATOM   2493  O   TYR   166       6.190  51.704  56.967  1.00  0.00      RAPB   
ATOM   2494  N   THR   167       6.973  49.860  55.921  1.00  0.00      RAPB   
ATOM   2495  HN  THR   167       7.480  49.442  55.165  0.00  0.00      RAPB   
ATOM   2496  CA  THR   167       6.171  48.990  56.729  1.00  0.00      RAPB   
ATOM   2497  HA  THR   167       5.575  49.554  57.430  0.00  0.00      RAPB   
ATOM   2498  CB  THR   167       5.188  48.096  55.949  1.00  0.00      RAPB   
ATOM   2499  HB  THR   167       4.492  47.607  56.671  0.00  0.00      RAPB   
ATOM   2500  OG1 THR   167       5.815  47.088  55.164  1.00  0.00      RAPB   
ATOM   2501  HG1 THR   167       5.145  46.409  55.015  0.00  0.00      RAPB   
ATOM   2502  CG2 THR   167       4.376  48.949  54.967  1.00  0.00      RAPB   
ATOM   2503 HG21 THR   167       3.569  48.344  54.503  0.00  0.00      RAPB   
ATOM   2504 HG22 THR   167       3.925  49.823  55.478  0.00  0.00      RAPB   
ATOM   2505 HG23 THR   167       5.026  49.334  54.155  0.00  0.00      RAPB   
ATOM   2506  C   THR   167       7.063  48.117  57.555  1.00  0.00      RAPB   
ATOM   2507  O   THR   167       8.263  48.027  57.306  1.00  0.00      RAPB   
ATOM   2508  N   GLN   168       6.488  47.517  58.621  1.00  0.00      RAPB   
ATOM   2509  HN  GLN   168       5.549  47.707  58.891  0.00  0.00      RAPB   
ATOM   2510  CA  GLN   168       7.181  46.578  59.456  1.00  0.00      RAPB   
ATOM   2511  HA  GLN   168       7.857  45.971  58.866  0.00  0.00      RAPB   
ATOM   2512  CB  GLN   168       7.915  47.172  60.685  1.00  0.00      RAPB   
ATOM   2513  HB1 GLN   168       7.304  47.981  61.144  0.00  0.00      RAPB   
ATOM   2514  HB2 GLN   168       8.005  46.370  61.463  0.00  0.00      RAPB   
ATOM   2515  CG  GLN   168       9.350  47.664  60.409  1.00  0.00      RAPB   
ATOM   2516  HG1 GLN   168       9.886  46.924  59.778  0.00  0.00      RAPB   
ATOM   2517  HG2 GLN   168       9.329  48.643  59.891  0.00  0.00      RAPB   
ATOM   2518  CD  GLN   168      10.083  47.803  61.738  1.00  0.00      RAPB   
ATOM   2519  OE1 GLN   168       9.483  47.943  62.798  1.00  0.00      RAPB   
ATOM   2520  NE2 GLN   168      11.430  47.761  61.722  1.00  0.00      RAPB   
ATOM   2521 HE21 GLN   168      11.865  47.757  62.617  0.00  0.00      RAPB   
ATOM   2522 HE22 GLN   168      11.920  47.701  60.857  0.00  0.00      RAPB   
ATOM   2523  C   GLN   168       6.116  45.682  60.003  1.00  0.00      RAPB   
ATOM   2524  O   GLN   168       5.475  45.992  61.002  1.00  0.00      RAPB   
ATOM   2525  N   GLY   169       5.870  44.561  59.310  1.00  0.00      RAPB   
ATOM   2526  HN  GLY   169       6.408  44.362  58.492  0.00  0.00      RAPB   
ATOM   2527  CA  GLY   169       4.872  43.588  59.651  1.00  0.00      RAPB   
ATOM   2528  HA1 GLY   169       4.787  42.920  58.805  0.00  0.00      RAPB   
ATOM   2529  HA2 GLY   169       3.941  44.085  59.858  0.00  0.00      RAPB   
ATOM   2530  C   GLY   169       5.236  42.728  60.807  1.00  0.00      RAPB   
ATOM   2531  O   GLY   169       4.372  42.260  61.546  1.00  0.00      RAPB   
ATOM   2532  N   GLN   170       6.533  42.480  61.001  1.00  0.00      RAPB   
ATOM   2533  HN  GLN   170       7.272  42.886  60.477  0.00  0.00      RAPB   
ATOM   2534  CA  GLN   170       6.798  41.324  61.778  1.00  0.00      RAPB   
ATOM   2535  HA  GLN   170       6.127  40.529  61.499  0.00  0.00      RAPB   
ATOM   2536  CB  GLN   170       8.247  40.920  61.330  1.00  0.00      RAPB   
ATOM   2537  HB1 GLN   170       8.216  40.778  60.225  0.00  0.00      RAPB   
ATOM   2538  HB2 GLN   170       8.905  41.799  61.514  0.00  0.00      RAPB   
ATOM   2539  CG  GLN   170       8.959  39.683  61.960  1.00  0.00      RAPB   
ATOM   2540  HG1 GLN   170       9.124  39.832  63.046  0.00  0.00      RAPB   
ATOM   2541  HG2 GLN   170       8.353  38.770  61.819  0.00  0.00      RAPB   
ATOM   2542  CD  GLN   170      10.339  39.481  61.317  1.00  0.00      RAPB   
ATOM   2543  OE1 GLN   170      10.699  40.150  60.348  1.00  0.00      RAPB   
ATOM   2544  NE2 GLN   170      11.123  38.516  61.847  1.00  0.00      RAPB   
ATOM   2545 HE21 GLN   170      11.979  38.278  61.360  0.00  0.00      RAPB   
ATOM   2546 HE22 GLN   170      10.827  38.008  62.643  0.00  0.00      RAPB   
ATOM   2547  C   GLN   170       6.744  41.360  63.243  1.00  0.00      RAPB   
ATOM   2548  O   GLN   170       7.798  41.577  63.823  1.00  0.00      RAPB   
ATOM   2549  N   ALA   171       5.623  41.526  63.956  1.00  0.00      RAPB   
ATOM   2550  HN  ALA   171       4.820  41.907  63.512  0.00  0.00      RAPB   
ATOM   2551  CA  ALA   171       5.481  40.351  64.749  1.00  0.00      RAPB   
ATOM   2552  HA  ALA   171       6.266  39.599  64.685  0.00  0.00      RAPB   
ATOM   2553  CB  ALA   171       5.243  40.730  66.223  1.00  0.00      RAPB   
ATOM   2554  HB1 ALA   171       6.182  41.151  66.649  0.00  0.00      RAPB   
ATOM   2555  HB2 ALA   171       4.476  41.524  66.346  0.00  0.00      RAPB   
ATOM   2556  HB3 ALA   171       4.958  39.842  66.820  0.00  0.00      RAPB   
ATOM   2557  C   ALA   171       4.279  39.816  64.046  1.00  0.00      RAPB   
ATOM   2558  O   ALA   171       4.255  38.872  63.256  1.00  0.00      RAPB   
ATOM   2559  N   VAL   172       3.259  40.705  64.180  1.00  0.00      RAPB   
ATOM   2560  HN  VAL   172       3.389  41.492  64.781  0.00  0.00      RAPB   
ATOM   2561  CA  VAL   172       1.930  40.472  63.710  1.00  0.00      RAPB   
ATOM   2562  HA  VAL   172       1.952  39.886  62.799  0.00  0.00      RAPB   
ATOM   2563  CB  VAL   172       1.090  39.744  64.767  1.00  0.00      RAPB   
ATOM   2564  HB  VAL   172       0.012  39.845  64.506  0.00  0.00      RAPB   
ATOM   2565  CG1 VAL   172       1.378  38.232  64.736  1.00  0.00      RAPB   
ATOM   2566 HG11 VAL   172       0.652  37.694  65.380  0.00  0.00      RAPB   
ATOM   2567 HG12 VAL   172       1.275  37.843  63.699  0.00  0.00      RAPB   
ATOM   2568 HG13 VAL   172       2.403  38.036  65.104  0.00  0.00      RAPB   
ATOM   2569  CG2 VAL   172       1.363  40.324  66.176  1.00  0.00      RAPB   
ATOM   2570 HG21 VAL   172       0.763  39.794  66.941  0.00  0.00      RAPB   
ATOM   2571 HG22 VAL   172       2.423  40.196  66.473  0.00  0.00      RAPB   
ATOM   2572 HG23 VAL   172       1.120  41.408  66.218  0.00  0.00      RAPB   
ATOM   2573  C   VAL   172       1.280  41.785  63.340  1.00  0.00      RAPB   
ATOM   2574  O   VAL   172       0.187  42.104  63.805  1.00  0.00      RAPB   
ATOM   2575  N   LEU   173       1.983  42.621  62.551  1.00  0.00      RAPB   
ATOM   2576  HN  LEU   173       2.915  42.367  62.277  0.00  0.00      RAPB   
ATOM   2577  CA  LEU   173       1.516  43.863  61.995  1.00  0.00      RAPB   
ATOM   2578  HA  LEU   173       0.703  44.178  62.633  0.00  0.00      RAPB   
ATOM   2579  CB  LEU   173       2.508  45.055  62.092  1.00  0.00      RAPB   
ATOM   2580  HB1 LEU   173       3.458  44.787  61.608  0.00  0.00      RAPB   
ATOM   2581  HB2 LEU   173       2.079  45.923  61.544  0.00  0.00      RAPB   
ATOM   2582  CG  LEU   173       2.874  45.561  63.516  1.00  0.00      RAPB   
ATOM   2583  HG  LEU   173       3.480  46.492  63.364  0.00  0.00      RAPB   
ATOM   2584  CD1 LEU   173       3.783  44.591  64.289  1.00  0.00      RAPB   
ATOM   2585 HD11 LEU   173       4.167  45.064  65.217  0.00  0.00      RAPB   
ATOM   2586 HD12 LEU   173       3.229  43.683  64.595  0.00  0.00      RAPB   
ATOM   2587 HD13 LEU   173       4.660  44.302  63.673  0.00  0.00      RAPB   
ATOM   2588  CD2 LEU   173       1.650  45.954  64.357  1.00  0.00      RAPB   
ATOM   2589 HD21 LEU   173       1.061  45.056  64.642  0.00  0.00      RAPB   
ATOM   2590 HD22 LEU   173       1.976  46.453  65.296  0.00  0.00      RAPB   
ATOM   2591 HD23 LEU   173       0.992  46.652  63.802  0.00  0.00      RAPB   
ATOM   2592  C   LEU   173       0.807  43.728  60.672  1.00  0.00      RAPB   
ATOM   2593  O   LEU   173       0.119  44.651  60.239  1.00  0.00      RAPB   
ATOM   2594  N   ASN   174       1.004  42.608  59.952  1.00  0.00      RAPB   
ATOM   2595  HN  ASN   174       1.418  41.801  60.374  0.00  0.00      RAPB   
ATOM   2596  CA  ASN   174       0.488  42.456  58.607  1.00  0.00      RAPB   
ATOM   2597  HA  ASN   174       0.942  43.235  58.008  0.00  0.00      RAPB   
ATOM   2598  CB  ASN   174       0.869  41.093  57.982  1.00  0.00      RAPB   
ATOM   2599  HB1 ASN   174       1.969  40.952  58.027  0.00  0.00      RAPB   
ATOM   2600  HB2 ASN   174       0.392  40.269  58.537  0.00  0.00      RAPB   
ATOM   2601  CG  ASN   174       0.458  41.042  56.518  1.00  0.00      RAPB   
ATOM   2602  OD1 ASN   174       1.115  41.600  55.641  1.00  0.00      RAPB   
ATOM   2603  ND2 ASN   174      -0.699  40.401  56.245  1.00  0.00      RAPB   
ATOM   2604 HD21 ASN   174      -1.067  40.522  55.325  0.00  0.00      RAPB   
ATOM   2605 HD22 ASN   174      -1.246  40.054  57.000  0.00  0.00      RAPB   
ATOM   2606  C   ASN   174      -0.987  42.738  58.595  1.00  0.00      RAPB   
ATOM   2607  O   ASN   174      -1.512  43.366  57.672  1.00  0.00      RAPB   
ATOM   2608  N   ARG   175      -1.685  42.321  59.661  1.00  0.00      RAPB   
ATOM   2609  HN  ARG   175      -1.228  41.712  60.329  0.00  0.00      RAPB   
ATOM   2610  CA  ARG   175      -3.114  42.451  59.772  1.00  0.00      RAPB   
ATOM   2611  HA  ARG   175      -3.575  41.984  58.914  0.00  0.00      RAPB   
ATOM   2612  CB  ARG   175      -3.614  41.742  61.036  1.00  0.00      RAPB   
ATOM   2613  HB1 ARG   175      -4.688  41.971  61.203  0.00  0.00      RAPB   
ATOM   2614  HB2 ARG   175      -3.541  40.655  60.797  0.00  0.00      RAPB   
ATOM   2615  CG  ARG   175      -2.819  41.938  62.342  1.00  0.00      RAPB   
ATOM   2616  HG1 ARG   175      -1.755  41.663  62.178  0.00  0.00      RAPB   
ATOM   2617  HG2 ARG   175      -2.840  42.989  62.686  0.00  0.00      RAPB   
ATOM   2618  CD  ARG   175      -3.387  41.005  63.412  1.00  0.00      RAPB   
ATOM   2619  HD1 ARG   175      -4.407  41.325  63.728  0.00  0.00      RAPB   
ATOM   2620  HD2 ARG   175      -3.444  39.982  62.975  0.00  0.00      RAPB   
ATOM   2621  NE  ARG   175      -2.475  40.950  64.587  1.00  0.00      RAPB   
ATOM   2622  HE  ARG   175      -1.605  41.447  64.559  0.00  0.00      RAPB   
ATOM   2623  CZ  ARG   175      -2.614  39.973  65.488  1.00  0.00      RAPB   
ATOM   2624  NH1 ARG   175      -1.753  39.859  66.488  1.00  0.00      RAPB   
ATOM   2625 HH11 ARG   175      -1.953  39.149  67.151  0.00  0.00      RAPB   
ATOM   2626 HH12 ARG   175      -1.140  40.625  66.644  0.00  0.00      RAPB   
ATOM   2627  NH2 ARG   175      -3.604  39.091  65.463  1.00  0.00      RAPB   
ATOM   2628 HH21 ARG   175      -3.563  38.295  66.052  0.00  0.00      RAPB   
ATOM   2629 HH22 ARG   175      -4.417  39.234  64.860  0.00  0.00      RAPB   
ATOM   2630  C   ARG   175      -3.480  43.902  59.715  1.00  0.00      RAPB   
ATOM   2631  O   ARG   175      -4.633  44.244  59.448  1.00  0.00      RAPB   
ATOM   2632  N   ALA   176      -2.526  44.778  60.083  1.00  0.00      RAPB   
ATOM   2633  HN  ALA   176      -1.604  44.454  60.309  0.00  0.00      RAPB   
ATOM   2634  CA  ALA   176      -2.683  46.203  60.020  1.00  0.00      RAPB   
ATOM   2635  HA  ALA   176      -3.659  46.444  60.420  0.00  0.00      RAPB   
ATOM   2636  CB  ALA   176      -1.632  46.955  60.864  1.00  0.00      RAPB   
ATOM   2637  HB1 ALA   176      -1.537  46.473  61.861  0.00  0.00      RAPB   
ATOM   2638  HB2 ALA   176      -0.638  46.941  60.370  0.00  0.00      RAPB   
ATOM   2639  HB3 ALA   176      -1.945  48.006  61.014  0.00  0.00      RAPB   
ATOM   2640  C   ALA   176      -2.737  46.679  58.591  1.00  0.00      RAPB   
ATOM   2641  O   ALA   176      -3.211  47.782  58.330  1.00  0.00      RAPB   
ATOM   2642  N   PHE   177      -2.042  45.981  57.671  1.00  0.00      RAPB   
ATOM   2643  HN  PHE   177      -1.647  45.094  57.919  0.00  0.00      RAPB   
ATOM   2644  CA  PHE   177      -2.025  46.313  56.264  1.00  0.00      RAPB   
ATOM   2645  HA  PHE   177      -2.072  47.391  56.172  0.00  0.00      RAPB   
ATOM   2646  CB  PHE   177      -0.675  45.813  55.681  1.00  0.00      RAPB   
ATOM   2647  HB1 PHE   177       0.126  46.001  56.428  0.00  0.00      RAPB   
ATOM   2648  HB2 PHE   177      -0.697  44.720  55.485  0.00  0.00      RAPB   
ATOM   2649  CG  PHE   177      -0.296  46.539  54.421  1.00  0.00      RAPB   
ATOM   2650  CD1 PHE   177       0.576  47.640  54.470  1.00  0.00      RAPB   
ATOM   2651  HD1 PHE   177       0.959  47.970  55.423  0.00  0.00      RAPB   
ATOM   2652  CD2 PHE   177      -0.804  46.132  53.179  1.00  0.00      RAPB   
ATOM   2653  HD2 PHE   177      -1.509  45.321  53.118  0.00  0.00      RAPB   
ATOM   2654  CE1 PHE   177       0.936  48.316  53.296  1.00  0.00      RAPB   
ATOM   2655  HE1 PHE   177       1.592  49.173  53.340  0.00  0.00      RAPB   
ATOM   2656  CE2 PHE   177      -0.433  46.787  52.005  1.00  0.00      RAPB   
ATOM   2657  HE2 PHE   177      -0.833  46.448  51.060  0.00  0.00      RAPB   
ATOM   2658  CZ  PHE   177       0.428  47.886  52.065  1.00  0.00      RAPB   
ATOM   2659  HZ  PHE   177       0.671  48.416  51.158  0.00  0.00      RAPB   
ATOM   2660  C   PHE   177      -3.204  45.769  55.500  1.00  0.00      RAPB   
ATOM   2661  O   PHE   177      -3.801  46.470  54.680  1.00  0.00      RAPB   
ATOM   2662  N   PHE   178      -3.537  44.473  55.716  1.00  0.00      RAPB   
ATOM   2663  HN  PHE   178      -3.062  43.908  56.395  0.00  0.00      RAPB   
ATOM   2664  CA  PHE   178      -4.636  43.863  55.012  1.00  0.00      RAPB   
ATOM   2665  HA  PHE   178      -5.447  44.577  54.993  0.00  0.00      RAPB   
ATOM   2666  CB  PHE   178      -4.161  43.543  53.538  1.00  0.00      RAPB   
ATOM   2667  HB1 PHE   178      -5.030  43.394  52.873  0.00  0.00      RAPB   
ATOM   2668  HB2 PHE   178      -3.633  44.434  53.138  0.00  0.00      RAPB   
ATOM   2669  CG  PHE   178      -3.239  42.356  53.357  1.00  0.00      RAPB   
ATOM   2670  CD1 PHE   178      -3.773  41.122  52.955  1.00  0.00      RAPB   
ATOM   2671  HD1 PHE   178      -4.840  41.024  52.823  0.00  0.00      RAPB   
ATOM   2672  CD2 PHE   178      -1.848  42.459  53.516  1.00  0.00      RAPB   
ATOM   2673  HD2 PHE   178      -1.410  43.387  53.836  0.00  0.00      RAPB   
ATOM   2674  CE1 PHE   178      -2.946  40.010  52.754  1.00  0.00      RAPB   
ATOM   2675  HE1 PHE   178      -3.382  39.060  52.484  0.00  0.00      RAPB   
ATOM   2676  CE2 PHE   178      -1.009  41.368  53.256  1.00  0.00      RAPB   
ATOM   2677  HE2 PHE   178       0.062  41.476  53.363  0.00  0.00      RAPB   
ATOM   2678  CZ  PHE   178      -1.561  40.134  52.899  1.00  0.00      RAPB   
ATOM   2679  HZ  PHE   178      -0.915  39.286  52.723  0.00  0.00      RAPB   
ATOM   2680  C   PHE   178      -5.077  42.641  55.771  1.00  0.00      RAPB   
ATOM   2681  O   PHE   178      -4.398  42.177  56.688  1.00  0.00      RAPB   
ATOM   2682  N   PRO   179      -6.233  42.130  55.418  1.00  0.00      RAPB   
ATOM   2683  CA  PRO   179      -6.759  40.983  56.116  1.00  0.00      RAPB   
ATOM   2684  HA  PRO   179      -6.608  41.135  57.172  0.00  0.00      RAPB   
ATOM   2685  CD  PRO   179      -7.225  42.696  54.485  1.00  0.00      RAPB   
ATOM   2686  HD1 PRO   179      -7.623  43.652  54.887  0.00  0.00      RAPB   
ATOM   2687  HD2 PRO   179      -6.815  42.850  53.466  0.00  0.00      RAPB   
ATOM   2688  CB  PRO   179      -8.258  41.018  55.804  1.00  0.00      RAPB   
ATOM   2689  HB1 PRO   179      -8.756  41.694  56.539  0.00  0.00      RAPB   
ATOM   2690  HB2 PRO   179      -8.738  40.032  55.869  0.00  0.00      RAPB   
ATOM   2691  CG  PRO   179      -8.338  41.656  54.424  1.00  0.00      RAPB   
ATOM   2692  HG1 PRO   179      -9.333  42.103  54.221  0.00  0.00      RAPB   
ATOM   2693  HG2 PRO   179      -8.094  40.897  53.646  0.00  0.00      RAPB   
ATOM   2694  C   PRO   179      -6.035  39.725  55.759  1.00  0.00      RAPB   
ATOM   2695  O   PRO   179      -5.740  39.514  54.582  1.00  0.00      RAPB   
ATOM   2696  N   CYS   180      -5.769  38.854  56.752  1.00  0.00      RAPB   
ATOM   2697  HN  CYS   180      -5.980  39.072  57.709  0.00  0.00      RAPB   
ATOM   2698  CA  CYS   180      -5.047  37.662  56.430  1.00  0.00      RAPB   
ATOM   2699  HA  CYS   180      -5.590  37.131  55.660  0.00  0.00      RAPB   
ATOM   2700  CB  CYS   180      -3.569  37.956  55.971  1.00  0.00      RAPB   
ATOM   2701  HB1 CYS   180      -3.564  38.919  55.417  0.00  0.00      RAPB   
ATOM   2702  HB2 CYS   180      -2.927  38.134  56.862  0.00  0.00      RAPB   
ATOM   2703  SG  CYS   180      -2.834  36.687  54.871  1.00  0.00      RAPB   
ATOM   2704  HG1 CYS   180      -1.648  37.275  54.775  0.00  0.00      RAPB   
ATOM   2705  C   CYS   180      -4.956  36.784  57.635  1.00  0.00      RAPB   
ATOM   2706  O   CYS   180      -5.384  37.137  58.734  1.00  0.00      RAPB   
ATOM   2707  N   PHE   181      -4.408  35.573  57.424  1.00  0.00      RAPB   
ATOM   2708  HN  PHE   181      -4.057  35.317  56.528  0.00  0.00      RAPB   
ATOM   2709  CA  PHE   181      -4.134  34.680  58.508  1.00  0.00      RAPB   
ATOM   2710  HA  PHE   181      -4.894  34.715  59.244  0.00  0.00      RAPB   
ATOM   2711  CB  PHE   181      -3.926  33.236  57.960  1.00  0.00      RAPB   
ATOM   2712  HB1 PHE   181      -3.134  33.200  57.182  0.00  0.00      RAPB   
ATOM   2713  HB2 PHE   181      -3.665  32.528  58.775  0.00  0.00      RAPB   
ATOM   2714  CG  PHE   181      -5.215  32.809  57.344  1.00  0.00      RAPB   
ATOM   2715  CD1 PHE   181      -5.514  33.057  56.002  1.00  0.00      RAPB   
ATOM   2716  HD1 PHE   181      -4.722  33.423  55.376  0.00  0.00      RAPB   
ATOM   2717  CD2 PHE   181      -6.217  32.325  58.171  1.00  0.00      RAPB   
ATOM   2718  HD2 PHE   181      -5.975  32.152  59.197  0.00  0.00      RAPB   
ATOM   2719  CE1 PHE   181      -6.837  32.950  55.544  1.00  0.00      RAPB   
ATOM   2720  HE1 PHE   181      -7.126  33.235  54.550  0.00  0.00      RAPB   
ATOM   2721  CE2 PHE   181      -7.522  32.171  57.714  1.00  0.00      RAPB   
ATOM   2722  HE2 PHE   181      -8.283  31.841  58.392  0.00  0.00      RAPB   
ATOM   2723  CZ  PHE   181      -7.842  32.538  56.409  1.00  0.00      RAPB   
ATOM   2724  HZ  PHE   181      -8.865  32.559  56.074  0.00  0.00      RAPB   
ATOM   2725  C   PHE   181      -2.820  35.202  58.989  1.00  0.00      RAPB   
ATOM   2726  O   PHE   181      -1.780  34.905  58.405  1.00  0.00      RAPB   
ATOM   2727  N   ASP   182      -2.834  35.999  60.073  1.00  0.00      RAPB   
ATOM   2728  HN  ASP   182      -3.669  36.263  60.548  0.00  0.00      RAPB   
ATOM   2729  CA  ASP   182      -1.627  36.654  60.479  1.00  0.00      RAPB   
ATOM   2730  HA  ASP   182      -1.019  36.711  59.586  0.00  0.00      RAPB   
ATOM   2731  CB  ASP   182      -1.757  38.129  60.951  1.00  0.00      RAPB   
ATOM   2732  HB1 ASP   182      -2.599  38.612  60.418  0.00  0.00      RAPB   
ATOM   2733  HB2 ASP   182      -1.938  38.193  62.042  0.00  0.00      RAPB   
ATOM   2734  CG  ASP   182      -0.501  38.927  60.600  1.00  0.00      RAPB   
ATOM   2735  OD1 ASP   182       0.393  38.394  59.886  1.00  0.00      RAPB   
ATOM   2736  OD2 ASP   182      -0.441  40.127  60.969  1.00  0.00      RAPB   
ATOM   2737  C   ASP   182      -0.845  35.752  61.374  1.00  0.00      RAPB   
ATOM   2738  O   ASP   182      -0.646  36.059  62.550  1.00  0.00      RAPB   
ATOM   2739  N   THR   183      -0.365  34.621  60.816  1.00  0.00      RAPB   
ATOM   2740  HN  THR   183      -0.496  34.478  59.829  0.00  0.00      RAPB   
ATOM   2741  CA  THR   183       0.411  33.668  61.555  1.00  0.00      RAPB   
ATOM   2742  HA  THR   183       0.770  34.139  62.452  0.00  0.00      RAPB   
ATOM   2743  CB  THR   183      -0.495  32.447  61.883  1.00  0.00      RAPB   
ATOM   2744  HB  THR   183      -1.409  32.832  62.386  0.00  0.00      RAPB   
ATOM   2745  OG1 THR   183       0.125  31.490  62.735  1.00  0.00      RAPB   
ATOM   2746  HG1 THR   183      -0.564  30.844  62.921  0.00  0.00      RAPB   
ATOM   2747  CG2 THR   183      -1.035  31.690  60.654  1.00  0.00      RAPB   
ATOM   2748 HG21 THR   183      -1.813  30.958  60.954  0.00  0.00      RAPB   
ATOM   2749 HG22 THR   183      -1.495  32.395  59.930  0.00  0.00      RAPB   
ATOM   2750 HG23 THR   183      -0.231  31.139  60.129  0.00  0.00      RAPB   
ATOM   2751  C   THR   183       1.494  33.121  60.666  1.00  0.00      RAPB   
ATOM   2752  O   THR   183       1.335  33.004  59.451  1.00  0.00      RAPB   
ATOM   2753  N   PRO   184       2.611  32.810  61.277  1.00  0.00      RAPB   
ATOM   2754  CA  PRO   184       3.761  32.257  60.602  1.00  0.00      RAPB   
ATOM   2755  HA  PRO   184       3.866  32.785  59.670  0.00  0.00      RAPB   
ATOM   2756  CD  PRO   184       2.986  33.227  62.643  1.00  0.00      RAPB   
ATOM   2757  HD1 PRO   184       3.042  34.340  62.680  0.00  0.00      RAPB   
ATOM   2758  HD2 PRO   184       2.259  32.853  63.398  0.00  0.00      RAPB   
ATOM   2759  CB  PRO   184       4.963  32.534  61.510  1.00  0.00      RAPB   
ATOM   2760  HB1 PRO   184       5.395  33.523  61.239  0.00  0.00      RAPB   
ATOM   2761  HB2 PRO   184       5.757  31.772  61.407  0.00  0.00      RAPB   
ATOM   2762  CG  PRO   184       4.369  32.634  62.908  1.00  0.00      RAPB   
ATOM   2763  HG1 PRO   184       4.979  33.262  63.590  0.00  0.00      RAPB   
ATOM   2764  HG2 PRO   184       4.268  31.616  63.335  0.00  0.00      RAPB   
ATOM   2765  C   PRO   184       3.541  30.827  60.195  1.00  0.00      RAPB   
ATOM   2766  O   PRO   184       4.363  30.275  59.467  1.00  0.00      RAPB   
ATOM   2767  N   ALA   185       2.464  30.201  60.695  1.00  0.00      RAPB   
ATOM   2768  HN  ALA   185       1.886  30.692  61.344  0.00  0.00      RAPB   
ATOM   2769  CA  ALA   185       2.098  28.838  60.427  1.00  0.00      RAPB   
ATOM   2770  HA  ALA   185       2.955  28.205  60.608  0.00  0.00      RAPB   
ATOM   2771  CB  ALA   185       0.936  28.408  61.345  1.00  0.00      RAPB   
ATOM   2772  HB1 ALA   185       1.231  28.536  62.408  0.00  0.00      RAPB   
ATOM   2773  HB2 ALA   185       0.031  29.017  61.145  0.00  0.00      RAPB   
ATOM   2774  HB3 ALA   185       0.687  27.338  61.171  0.00  0.00      RAPB   
ATOM   2775  C   ALA   185       1.724  28.680  58.984  1.00  0.00      RAPB   
ATOM   2776  O   ALA   185       1.712  27.563  58.463  1.00  0.00      RAPB   
ATOM   2777  N   VAL   186       1.284  29.772  58.330  1.00  0.00      RAPB   
ATOM   2778  HN  VAL   186       1.309  30.688  58.720  0.00  0.00      RAPB   
ATOM   2779  CA  VAL   186       0.866  29.662  56.957  1.00  0.00      RAPB   
ATOM   2780  HA  VAL   186       0.826  28.633  56.621  0.00  0.00      RAPB   
ATOM   2781  CB  VAL   186      -0.538  30.264  56.800  1.00  0.00      RAPB   
ATOM   2782  HB  VAL   186      -0.521  31.324  57.150  0.00  0.00      RAPB   
ATOM   2783  CG1 VAL   186      -1.036  30.231  55.341  1.00  0.00      RAPB   
ATOM   2784 HG11 VAL   186      -2.075  30.616  55.300  0.00  0.00      RAPB   
ATOM   2785 HG12 VAL   186      -0.417  30.865  54.672  0.00  0.00      RAPB   
ATOM   2786 HG13 VAL   186      -1.028  29.190  54.950  0.00  0.00      RAPB   
ATOM   2787  CG2 VAL   186      -1.527  29.468  57.676  1.00  0.00      RAPB   
ATOM   2788 HG21 VAL   186      -2.561  29.852  57.543  0.00  0.00      RAPB   
ATOM   2789 HG22 VAL   186      -1.517  28.396  57.380  0.00  0.00      RAPB   
ATOM   2790 HG23 VAL   186      -1.268  29.530  58.751  0.00  0.00      RAPB   
ATOM   2791  C   VAL   186       1.833  30.393  56.064  1.00  0.00      RAPB   
ATOM   2792  O   VAL   186       2.345  31.457  56.413  1.00  0.00      RAPB   
ATOM   2793  N   LYS   187       2.118  29.822  54.870  1.00  0.00      RAPB   
ATOM   2794  HN  LYS   187       1.671  28.983  54.564  0.00  0.00      RAPB   
ATOM   2795  CA  LYS   187       3.032  30.451  53.953  1.00  0.00      RAPB   
ATOM   2796  HA  LYS   187       3.302  31.438  54.289  0.00  0.00      RAPB   
ATOM   2797  CB  LYS   187       4.273  29.608  53.637  1.00  0.00      RAPB   
ATOM   2798  HB1 LYS   187       3.987  28.654  53.132  0.00  0.00      RAPB   
ATOM   2799  HB2 LYS   187       4.932  30.185  52.949  0.00  0.00      RAPB   
ATOM   2800  CG  LYS   187       5.054  29.271  54.877  1.00  0.00      RAPB   
ATOM   2801  HG1 LYS   187       5.087  30.169  55.539  0.00  0.00      RAPB   
ATOM   2802  HG2 LYS   187       4.518  28.469  55.441  0.00  0.00      RAPB   
ATOM   2803  CD  LYS   187       6.469  28.826  54.527  1.00  0.00      RAPB   
ATOM   2804  HD1 LYS   187       6.440  27.957  53.831  0.00  0.00      RAPB   
ATOM   2805  HD2 LYS   187       7.006  29.665  54.029  0.00  0.00      RAPB   
ATOM   2806  CE  LYS   187       7.091  28.442  55.841  1.00  0.00      RAPB   
ATOM   2807  HE1 LYS   187       6.786  29.209  56.590  0.00  0.00      RAPB   
ATOM   2808  HE2 LYS   187       6.691  27.466  56.184  0.00  0.00      RAPB   
ATOM   2809  NZ  LYS   187       8.557  28.403  55.827  1.00  0.00      RAPB   
ATOM   2810  HZ1 LYS   187       8.813  28.361  56.849  0.00  0.00      RAPB   
ATOM   2811  HZ2 LYS   187       8.936  27.536  55.403  0.00  0.00      RAPB   
ATOM   2812  HZ3 LYS   187       8.996  29.244  55.410  0.00  0.00      RAPB   
ATOM   2813  C   LYS   187       2.367  30.567  52.617  1.00  0.00      RAPB   
ATOM   2814  O   LYS   187       1.642  29.670  52.190  1.00  0.00      RAPB   
ATOM   2815  N   CYS   188       2.592  31.697  51.914  1.00  0.00      RAPB   
ATOM   2816  HN  CYS   188       3.120  32.469  52.282  0.00  0.00      RAPB   
ATOM   2817  CA  CYS   188       1.954  31.843  50.638  1.00  0.00      RAPB   
ATOM   2818  HA  CYS   188       1.712  30.895  50.176  0.00  0.00      RAPB   
ATOM   2819  CB  CYS   188       0.707  32.761  50.876  1.00  0.00      RAPB   
ATOM   2820  HB1 CYS   188       0.172  32.926  49.921  0.00  0.00      RAPB   
ATOM   2821  HB2 CYS   188       0.036  32.182  51.533  0.00  0.00      RAPB   
ATOM   2822  SG  CYS   188       0.988  34.383  51.696  1.00  0.00      RAPB   
ATOM   2823  HG1 CYS   188      -0.296  34.686  51.820  0.00  0.00      RAPB   
ATOM   2824  C   CYS   188       2.835  32.625  49.728  1.00  0.00      RAPB   
ATOM   2825  O   CYS   188       3.774  33.295  50.156  1.00  0.00      RAPB   
ATOM   2826  N   THR   189       2.565  32.513  48.415  1.00  0.00      RAPB   
ATOM   2827  HN  THR   189       1.738  32.032  48.119  0.00  0.00      RAPB   
ATOM   2828  CA  THR   189       3.289  33.292  47.461  1.00  0.00      RAPB   
ATOM   2829  HA  THR   189       4.249  33.626  47.834  0.00  0.00      RAPB   
ATOM   2830  CB  THR   189       3.471  32.493  46.169  1.00  0.00      RAPB   
ATOM   2831  HB  THR   189       3.953  33.117  45.382  0.00  0.00      RAPB   
ATOM   2832  OG1 THR   189       2.259  31.943  45.664  1.00  0.00      RAPB   
ATOM   2833  HG1 THR   189       2.113  31.150  46.191  0.00  0.00      RAPB   
ATOM   2834  CG2 THR   189       4.337  31.278  46.473  1.00  0.00      RAPB   
ATOM   2835 HG21 THR   189       4.546  30.708  45.541  0.00  0.00      RAPB   
ATOM   2836 HG22 THR   189       5.305  31.623  46.889  0.00  0.00      RAPB   
ATOM   2837 HG23 THR   189       3.868  30.594  47.208  0.00  0.00      RAPB   
ATOM   2838  C   THR   189       2.431  34.476  47.183  1.00  0.00      RAPB   
ATOM   2839  O   THR   189       1.236  34.451  47.475  1.00  0.00      RAPB   
ATOM   2840  N   TYR   190       3.019  35.574  46.665  1.00  0.00      RAPB   
ATOM   2841  HN  TYR   190       3.983  35.629  46.401  0.00  0.00      RAPB   
ATOM   2842  CA  TYR   190       2.146  36.669  46.392  1.00  0.00      RAPB   
ATOM   2843  HA  TYR   190       1.174  36.298  46.096  0.00  0.00      RAPB   
ATOM   2844  CB  TYR   190       2.004  37.617  47.641  1.00  0.00      RAPB   
ATOM   2845  HB1 TYR   190       1.094  38.239  47.512  0.00  0.00      RAPB   
ATOM   2846  HB2 TYR   190       1.859  36.996  48.550  0.00  0.00      RAPB   
ATOM   2847  CG  TYR   190       3.159  38.565  47.902  1.00  0.00      RAPB   
ATOM   2848  CD1 TYR   190       3.090  39.888  47.425  1.00  0.00      RAPB   
ATOM   2849  HD1 TYR   190       2.207  40.213  46.895  0.00  0.00      RAPB   
ATOM   2850  CD2 TYR   190       4.310  38.157  48.595  1.00  0.00      RAPB   
ATOM   2851  HD2 TYR   190       4.375  37.145  48.969  0.00  0.00      RAPB   
ATOM   2852  CE1 TYR   190       4.162  40.772  47.606  1.00  0.00      RAPB   
ATOM   2853  HE1 TYR   190       4.109  41.780  47.222  0.00  0.00      RAPB   
ATOM   2854  CE2 TYR   190       5.387  39.043  48.775  1.00  0.00      RAPB   
ATOM   2855  HE2 TYR   190       6.281  38.716  49.283  0.00  0.00      RAPB   
ATOM   2856  CZ  TYR   190       5.313  40.346  48.274  1.00  0.00      RAPB   
ATOM   2857  OH  TYR   190       6.399  41.228  48.426  1.00  0.00      RAPB   
ATOM   2858  HH  TYR   190       7.141  40.726  48.800  0.00  0.00      RAPB   
ATOM   2859  C   TYR   190       2.635  37.438  45.215  1.00  0.00      RAPB   
ATOM   2860  O   TYR   190       3.808  37.396  44.846  1.00  0.00      RAPB   
ATOM   2861  N   SER   191       1.693  38.159  44.584  1.00  0.00      RAPB   
ATOM   2862  HN  SER   191       0.742  38.129  44.914  0.00  0.00      RAPB   
ATOM   2863  CA  SER   191       1.994  39.022  43.492  1.00  0.00      RAPB   
ATOM   2864  HA  SER   191       3.059  39.178  43.387  0.00  0.00      RAPB   
ATOM   2865  CB  SER   191       1.366  38.550  42.149  1.00  0.00      RAPB   
ATOM   2866  HB1 SER   191       0.256  38.641  42.189  0.00  0.00      RAPB   
ATOM   2867  HB2 SER   191       1.739  39.194  41.320  0.00  0.00      RAPB   
ATOM   2868  OG  SER   191       1.686  37.186  41.866  1.00  0.00      RAPB   
ATOM   2869  HG1 SER   191       1.004  36.662  42.328  0.00  0.00      RAPB   
ATOM   2870  C   SER   191       1.344  40.311  43.853  1.00  0.00      RAPB   
ATOM   2871  O   SER   191       0.269  40.316  44.451  1.00  0.00      RAPB   
ATOM   2872  N   ALA   192       1.982  41.451  43.535  1.00  0.00      RAPB   
ATOM   2873  HN  ALA   192       2.842  41.502  43.026  0.00  0.00      RAPB   
ATOM   2874  CA  ALA   192       1.320  42.650  43.933  1.00  0.00      RAPB   
ATOM   2875  HA  ALA   192       0.293  42.439  43.787  0.00  0.00      RAPB   
ATOM   2876  CB  ALA   192       1.749  43.093  45.352  1.00  0.00      RAPB   
ATOM   2877  HB1 ALA   192       1.523  42.289  46.081  0.00  0.00      RAPB   
ATOM   2878  HB2 ALA   192       2.840  43.298  45.387  0.00  0.00      RAPB   
ATOM   2879  HB3 ALA   192       1.201  44.009  45.660  0.00  0.00      RAPB   
ATOM   2880  C   ALA   192       1.624  43.717  42.950  1.00  0.00      RAPB   
ATOM   2881  O   ALA   192       2.653  43.722  42.276  1.00  0.00      RAPB   
ATOM   2882  N   LEU   193       0.674  44.643  42.814  1.00  0.00      RAPB   
ATOM   2883  HN  LEU   193      -0.201  44.555  43.305  0.00  0.00      RAPB   
ATOM   2884  CA  LEU   193       0.904  45.770  41.995  1.00  0.00      RAPB   
ATOM   2885  HA  LEU   193       1.940  45.867  41.704  0.00  0.00      RAPB   
ATOM   2886  CB  LEU   193       0.007  45.827  40.727  1.00  0.00      RAPB   
ATOM   2887  HB1 LEU   193      -1.065  45.743  41.013  0.00  0.00      RAPB   
ATOM   2888  HB2 LEU   193       0.151  46.827  40.256  0.00  0.00      RAPB   
ATOM   2889  CG  LEU   193       0.322  44.764  39.654  1.00  0.00      RAPB   
ATOM   2890  HG  LEU   193       1.414  44.539  39.701  0.00  0.00      RAPB   
ATOM   2891  CD1 LEU   193       0.014  45.313  38.252  1.00  0.00      RAPB   
ATOM   2892 HD11 LEU   193       0.267  44.558  37.478  0.00  0.00      RAPB   
ATOM   2893 HD12 LEU   193      -1.067  45.558  38.174  0.00  0.00      RAPB   
ATOM   2894 HD13 LEU   193       0.603  46.235  38.060  0.00  0.00      RAPB   
ATOM   2895  CD2 LEU   193      -0.458  43.461  39.883  1.00  0.00      RAPB   
ATOM   2896 HD21 LEU   193      -1.553  43.661  39.871  0.00  0.00      RAPB   
ATOM   2897 HD22 LEU   193      -0.227  42.720  39.090  0.00  0.00      RAPB   
ATOM   2898 HD23 LEU   193      -0.209  43.013  40.866  0.00  0.00      RAPB   
ATOM   2899  C   LEU   193       0.579  46.935  42.858  1.00  0.00      RAPB   
ATOM   2900  O   LEU   193      -0.562  47.096  43.278  1.00  0.00      RAPB   
ATOM   2901  N   VAL   194       1.577  47.775  43.176  1.00  0.00      RAPB   
ATOM   2902  HN  VAL   194       2.461  47.738  42.711  0.00  0.00      RAPB   
ATOM   2903  CA  VAL   194       1.259  48.896  44.004  1.00  0.00      RAPB   
ATOM   2904  HA  VAL   194       0.278  48.854  44.414  0.00  0.00      RAPB   
ATOM   2905  CB  VAL   194       2.228  48.962  45.190  1.00  0.00      RAPB   
ATOM   2906  HB  VAL   194       3.277  48.941  44.815  0.00  0.00      RAPB   
ATOM   2907  CG1 VAL   194       2.053  50.262  46.001  1.00  0.00      RAPB   
ATOM   2908 HG11 VAL   194       2.627  50.208  46.948  0.00  0.00      RAPB   
ATOM   2909 HG12 VAL   194       2.424  51.133  45.424  0.00  0.00      RAPB   
ATOM   2910 HG13 VAL   194       0.984  50.431  46.233  0.00  0.00      RAPB   
ATOM   2911  CG2 VAL   194       2.007  47.719  46.077  1.00  0.00      RAPB   
ATOM   2912 HG21 VAL   194       2.686  47.743  46.954  0.00  0.00      RAPB   
ATOM   2913 HG22 VAL   194       0.957  47.681  46.437  0.00  0.00      RAPB   
ATOM   2914 HG23 VAL   194       2.215  46.785  45.515  0.00  0.00      RAPB   
ATOM   2915  C   VAL   194       1.467  50.104  43.164  1.00  0.00      RAPB   
ATOM   2916  O   VAL   194       2.503  50.263  42.519  1.00  0.00      RAPB   
ATOM   2917  N   GLU   195       0.471  51.002  43.142  1.00  0.00      RAPB   
ATOM   2918  HN  GLU   195      -0.407  50.812  43.592  0.00  0.00      RAPB   
ATOM   2919  CA  GLU   195       0.635  52.126  42.281  1.00  0.00      RAPB   
ATOM   2920  HA  GLU   195       1.317  51.938  41.475  0.00  0.00      RAPB   
ATOM   2921  CB  GLU   195      -0.780  52.382  41.716  1.00  0.00      RAPB   
ATOM   2922  HB1 GLU   195      -1.444  52.762  42.517  0.00  0.00      RAPB   
ATOM   2923  HB2 GLU   195      -0.698  53.180  40.967  0.00  0.00      RAPB   
ATOM   2924  CG  GLU   195      -1.457  51.093  41.145  1.00  0.00      RAPB   
ATOM   2925  HG1 GLU   195      -0.688  50.457  40.654  0.00  0.00      RAPB   
ATOM   2926  HG2 GLU   195      -1.910  50.501  41.966  0.00  0.00      RAPB   
ATOM   2927  CD  GLU   195      -2.538  51.370  40.121  1.00  0.00      RAPB   
ATOM   2928  OE1 GLU   195      -3.245  52.404  40.218  1.00  0.00      RAPB   
ATOM   2929  OE2 GLU   195      -2.545  50.675  39.059  1.00  0.00      RAPB   
ATOM   2930  C   GLU   195       1.117  53.266  43.102  1.00  0.00      RAPB   
ATOM   2931  O   GLU   195       0.502  53.635  44.099  1.00  0.00      RAPB   
ATOM   2932  N   VAL   196       2.267  53.837  42.704  1.00  0.00      RAPB   
ATOM   2933  HN  VAL   196       2.772  53.547  41.895  0.00  0.00      RAPB   
ATOM   2934  CA  VAL   196       2.801  54.968  43.384  1.00  0.00      RAPB   
ATOM   2935  HA  VAL   196       2.068  55.403  44.043  0.00  0.00      RAPB   
ATOM   2936  CB  VAL   196       4.000  54.381  44.148  1.00  0.00      RAPB   
ATOM   2937  HB  VAL   196       4.388  53.517  43.555  0.00  0.00      RAPB   
ATOM   2938  CG1 VAL   196       5.193  55.312  44.377  1.00  0.00      RAPB   
ATOM   2939 HG11 VAL   196       6.000  54.767  44.910  0.00  0.00      RAPB   
ATOM   2940 HG12 VAL   196       5.629  55.657  43.413  0.00  0.00      RAPB   
ATOM   2941 HG13 VAL   196       4.897  56.195  44.979  0.00  0.00      RAPB   
ATOM   2942  CG2 VAL   196       3.513  53.845  45.497  1.00  0.00      RAPB   
ATOM   2943 HG21 VAL   196       4.278  53.170  45.923  0.00  0.00      RAPB   
ATOM   2944 HG22 VAL   196       3.351  54.691  46.194  0.00  0.00      RAPB   
ATOM   2945 HG23 VAL   196       2.571  53.271  45.403  0.00  0.00      RAPB   
ATOM   2946  C   VAL   196       3.229  55.900  42.324  1.00  0.00      RAPB   
ATOM   2947  O   VAL   196       3.543  55.517  41.198  1.00  0.00      RAPB   
ATOM   2948  N   PRO   197       3.260  57.135  42.671  1.00  0.00      RAPB   
ATOM   2949  CA  PRO   197       3.595  58.060  41.655  1.00  0.00      RAPB   
ATOM   2950  HA  PRO   197       2.937  57.915  40.808  0.00  0.00      RAPB   
ATOM   2951  CD  PRO   197       2.595  57.778  43.810  1.00  0.00      RAPB   
ATOM   2952  HD1 PRO   197       1.493  57.752  43.652  0.00  0.00      RAPB   
ATOM   2953  HD2 PRO   197       2.856  57.292  44.776  0.00  0.00      RAPB   
ATOM   2954  CB  PRO   197       3.356  59.456  42.275  1.00  0.00      RAPB   
ATOM   2955  HB1 PRO   197       2.441  59.894  41.820  0.00  0.00      RAPB   
ATOM   2956  HB2 PRO   197       4.205  60.151  42.102  0.00  0.00      RAPB   
ATOM   2957  CG  PRO   197       3.114  59.208  43.769  1.00  0.00      RAPB   
ATOM   2958  HG1 PRO   197       2.413  59.938  44.220  0.00  0.00      RAPB   
ATOM   2959  HG2 PRO   197       4.083  59.238  44.313  0.00  0.00      RAPB   
ATOM   2960  C   PRO   197       4.966  57.862  41.154  1.00  0.00      RAPB   
ATOM   2961  O   PRO   197       5.875  57.669  41.963  1.00  0.00      RAPB   
ATOM   2962  N   ASP   198       5.117  57.914  39.815  1.00  0.00      RAPB   
ATOM   2963  HN  ASP   198       4.358  57.948  39.181  0.00  0.00      RAPB   
ATOM   2964  CA  ASP   198       6.422  57.843  39.251  1.00  0.00      RAPB   
ATOM   2965  HA  ASP   198       6.901  56.889  39.435  0.00  0.00      RAPB   
ATOM   2966  CB  ASP   198       6.309  58.297  37.783  1.00  0.00      RAPB   
ATOM   2967  HB1 ASP   198       5.492  57.726  37.332  0.00  0.00      RAPB   
ATOM   2968  HB2 ASP   198       6.024  59.368  37.699  0.00  0.00      RAPB   
ATOM   2969  CG  ASP   198       7.592  58.105  36.997  1.00  0.00      RAPB   
ATOM   2970  OD1 ASP   198       8.582  57.583  37.562  1.00  0.00      RAPB   
ATOM   2971  OD2 ASP   198       7.572  58.466  35.792  1.00  0.00      RAPB   
ATOM   2972  C   ASP   198       7.109  58.971  39.923  1.00  0.00      RAPB   
ATOM   2973  O   ASP   198       6.485  59.958  40.291  1.00  0.00      RAPB   
ATOM   2974  N   GLY   199       8.403  58.851  40.182  1.00  0.00      RAPB   
ATOM   2975  HN  GLY   199       8.924  58.120  39.729  0.00  0.00      RAPB   
ATOM   2976  CA  GLY   199       9.009  59.929  40.897  1.00  0.00      RAPB   
ATOM   2977  HA1 GLY   199       8.430  60.840  40.930  0.00  0.00      RAPB   
ATOM   2978  HA2 GLY   199       9.986  60.071  40.462  0.00  0.00      RAPB   
ATOM   2979  C   GLY   199       9.217  59.438  42.284  1.00  0.00      RAPB   
ATOM   2980  O   GLY   199      10.136  59.873  42.975  1.00  0.00      RAPB   
ATOM   2981  N   PHE   200       8.357  58.501  42.720  1.00  0.00      RAPB   
ATOM   2982  HN  PHE   200       7.611  58.141  42.147  0.00  0.00      RAPB   
ATOM   2983  CA  PHE   200       8.529  57.893  44.002  1.00  0.00      RAPB   
ATOM   2984  HA  PHE   200       9.373  58.298  44.546  0.00  0.00      RAPB   
ATOM   2985  CB  PHE   200       7.252  57.930  44.854  1.00  0.00      RAPB   
ATOM   2986  HB1 PHE   200       6.383  57.616  44.248  0.00  0.00      RAPB   
ATOM   2987  HB2 PHE   200       7.339  57.260  45.736  0.00  0.00      RAPB   
ATOM   2988  CG  PHE   200       6.977  59.312  45.314  1.00  0.00      RAPB   
ATOM   2989  CD1 PHE   200       6.436  60.284  44.455  1.00  0.00      RAPB   
ATOM   2990  HD1 PHE   200       6.235  60.029  43.422  0.00  0.00      RAPB   
ATOM   2991  CD2 PHE   200       7.229  59.634  46.646  1.00  0.00      RAPB   
ATOM   2992  HD2 PHE   200       7.650  58.892  47.309  0.00  0.00      RAPB   
ATOM   2993  CE1 PHE   200       6.117  61.559  44.935  1.00  0.00      RAPB   
ATOM   2994  HE1 PHE   200       5.680  62.289  44.269  0.00  0.00      RAPB   
ATOM   2995  CE2 PHE   200       6.918  60.901  47.125  1.00  0.00      RAPB   
ATOM   2996  HE2 PHE   200       7.147  61.103  48.154  0.00  0.00      RAPB   
ATOM   2997  CZ  PHE   200       6.352  61.867  46.280  1.00  0.00      RAPB   
ATOM   2998  HZ  PHE   200       6.102  62.849  46.651  0.00  0.00      RAPB   
ATOM   2999  C   PHE   200       8.853  56.472  43.673  1.00  0.00      RAPB   
ATOM   3000  O   PHE   200       8.410  55.954  42.650  1.00  0.00      RAPB   
ATOM   3001  N   THR   201       9.656  55.804  44.518  1.00  0.00      RAPB   
ATOM   3002  HN  THR   201      10.082  56.243  45.311  0.00  0.00      RAPB   
ATOM   3003  CA  THR   201      10.032  54.452  44.234  1.00  0.00      RAPB   
ATOM   3004  HA  THR   201       9.721  54.142  43.248  0.00  0.00      RAPB   
ATOM   3005  CB  THR   201      11.547  54.265  44.327  1.00  0.00      RAPB   
ATOM   3006  HB  THR   201      11.883  54.582  45.338  0.00  0.00      RAPB   
ATOM   3007  OG1 THR   201      12.196  55.067  43.351  1.00  0.00      RAPB   
ATOM   3008  HG1 THR   201      13.090  55.272  43.655  0.00  0.00      RAPB   
ATOM   3009  CG2 THR   201      11.991  52.822  44.047  1.00  0.00      RAPB   
ATOM   3010 HG21 THR   201      13.097  52.757  44.067  0.00  0.00      RAPB   
ATOM   3011 HG22 THR   201      11.596  52.116  44.805  0.00  0.00      RAPB   
ATOM   3012 HG23 THR   201      11.640  52.504  43.042  0.00  0.00      RAPB   
ATOM   3013  C   THR   201       9.395  53.550  45.242  1.00  0.00      RAPB   
ATOM   3014  O   THR   201       9.363  53.857  46.432  1.00  0.00      RAPB   
ATOM   3015  N   ALA   202       8.862  52.402  44.774  1.00  0.00      RAPB   
ATOM   3016  HN  ALA   202       8.851  52.182  43.799  0.00  0.00      RAPB   
ATOM   3017  CA  ALA   202       8.242  51.460  45.660  1.00  0.00      RAPB   
ATOM   3018  HA  ALA   202       8.299  51.799  46.678  0.00  0.00      RAPB   
ATOM   3019  CB  ALA   202       6.763  51.237  45.289  1.00  0.00      RAPB   
ATOM   3020  HB1 ALA   202       6.234  52.213  45.268  0.00  0.00      RAPB   
ATOM   3021  HB2 ALA   202       6.676  50.783  44.282  0.00  0.00      RAPB   
ATOM   3022  HB3 ALA   202       6.263  50.575  46.026  0.00  0.00      RAPB   
ATOM   3023  C   ALA   202       9.009  50.187  45.543  1.00  0.00      RAPB   
ATOM   3024  O   ALA   202       9.435  49.791  44.458  1.00  0.00      RAPB   
ATOM   3025  N   VAL   203       9.228  49.524  46.691  1.00  0.00      RAPB   
ATOM   3026  HN  VAL   203       8.928  49.892  47.573  0.00  0.00      RAPB   
ATOM   3027  CA  VAL   203       9.921  48.278  46.687  1.00  0.00      RAPB   
ATOM   3028  HA  VAL   203       9.894  47.821  45.712  0.00  0.00      RAPB   
ATOM   3029  CB  VAL   203      11.386  48.406  47.096  1.00  0.00      RAPB   
ATOM   3030  HB  VAL   203      11.808  47.391  47.219  0.00  0.00      RAPB   
ATOM   3031  CG1 VAL   203      12.203  49.096  45.984  1.00  0.00      RAPB   
ATOM   3032 HG11 VAL   203      13.285  49.097  46.244  0.00  0.00      RAPB   
ATOM   3033 HG12 VAL   203      12.076  48.573  45.014  0.00  0.00      RAPB   
ATOM   3034 HG13 VAL   203      11.877  50.149  45.860  0.00  0.00      RAPB   
ATOM   3035  CG2 VAL   203      11.543  49.165  48.423  1.00  0.00      RAPB   
ATOM   3036 HG21 VAL   203      12.622  49.224  48.680  0.00  0.00      RAPB   
ATOM   3037 HG22 VAL   203      11.153  50.202  48.342  0.00  0.00      RAPB   
ATOM   3038 HG23 VAL   203      11.015  48.645  49.251  0.00  0.00      RAPB   
ATOM   3039  C   VAL   203       9.168  47.390  47.613  1.00  0.00      RAPB   
ATOM   3040  O   VAL   203       8.464  47.857  48.507  1.00  0.00      RAPB   
ATOM   3041  N   MET   204       9.266  46.071  47.389  1.00  0.00      RAPB   
ATOM   3042  HN  MET   204       9.909  45.678  46.743  0.00  0.00      RAPB   
ATOM   3043  CA  MET   204       8.620  45.159  48.275  1.00  0.00      RAPB   
ATOM   3044  HA  MET   204       8.516  45.616  49.245  0.00  0.00      RAPB   
ATOM   3045  CB  MET   204       7.256  44.592  47.784  1.00  0.00      RAPB   
ATOM   3046  HB1 MET   204       7.370  44.098  46.802  0.00  0.00      RAPB   
ATOM   3047  HB2 MET   204       6.906  43.810  48.496  0.00  0.00      RAPB   
ATOM   3048  CG  MET   204       6.135  45.643  47.735  1.00  0.00      RAPB   
ATOM   3049  HG1 MET   204       6.126  46.136  48.731  0.00  0.00      RAPB   
ATOM   3050  HG2 MET   204       6.400  46.427  46.997  0.00  0.00      RAPB   
ATOM   3051  SD  MET   204       4.478  44.985  47.367  1.00  0.00      RAPB   
ATOM   3052  CE  MET   204       4.172  44.259  49.004  1.00  0.00      RAPB   
ATOM   3053  HE1 MET   204       3.142  43.847  49.071  0.00  0.00      RAPB   
ATOM   3054  HE2 MET   204       4.880  43.429  49.216  0.00  0.00      RAPB   
ATOM   3055  HE3 MET   204       4.292  45.016  49.808  0.00  0.00      RAPB   
ATOM   3056  C   MET   204       9.560  44.037  48.474  1.00  0.00      RAPB   
ATOM   3057  O   MET   204      10.661  44.029  47.922  1.00  0.00      RAPB   
ATOM   3058  N   SER   205       9.168  43.077  49.327  1.00  0.00      RAPB   
ATOM   3059  HN  SER   205       8.319  43.071  49.856  0.00  0.00      RAPB   
ATOM   3060  CA  SER   205      10.031  41.948  49.424  1.00  0.00      RAPB   
ATOM   3061  HA  SER   205      11.079  42.212  49.388  0.00  0.00      RAPB   
ATOM   3062  CB  SER   205       9.696  41.200  50.751  1.00  0.00      RAPB   
ATOM   3063  HB1 SER   205      10.010  40.141  50.674  0.00  0.00      RAPB   
ATOM   3064  HB2 SER   205      10.305  41.669  51.551  0.00  0.00      RAPB   
ATOM   3065  OG  SER   205       8.317  41.275  51.140  1.00  0.00      RAPB   
ATOM   3066  HG1 SER   205       8.278  40.884  52.036  0.00  0.00      RAPB   
ATOM   3067  C   SER   205       9.665  41.131  48.217  1.00  0.00      RAPB   
ATOM   3068  O   SER   205       9.069  40.064  48.343  1.00  0.00      RAPB   
ATOM   3069  N   ALA   206      10.074  41.653  47.034  1.00  0.00      RAPB   
ATOM   3070  HN  ALA   206      10.644  42.476  47.145  0.00  0.00      RAPB   
ATOM   3071  CA  ALA   206       9.820  41.305  45.649  1.00  0.00      RAPB   
ATOM   3072  HA  ALA   206      10.387  40.415  45.409  0.00  0.00      RAPB   
ATOM   3073  CB  ALA   206       8.326  41.086  45.426  1.00  0.00      RAPB   
ATOM   3074  HB1 ALA   206       8.010  40.145  45.930  0.00  0.00      RAPB   
ATOM   3075  HB2 ALA   206       7.751  41.911  45.898  0.00  0.00      RAPB   
ATOM   3076  HB3 ALA   206       8.087  40.996  44.354  0.00  0.00      RAPB   
ATOM   3077  C   ALA   206      10.471  42.511  44.894  1.00  0.00      RAPB   
ATOM   3078  O   ALA   206      11.634  42.745  45.203  1.00  0.00      RAPB   
ATOM   3079  N   SER   207       9.858  43.207  43.840  1.00  0.00      RAPB   
ATOM   3080  HN  SER   207       8.984  42.871  43.508  0.00  0.00      RAPB   
ATOM   3081  CA  SER   207      10.271  44.532  43.262  1.00  0.00      RAPB   
ATOM   3082  HA  SER   207       9.502  45.208  43.572  0.00  0.00      RAPB   
ATOM   3083  CB  SER   207      11.553  45.263  43.809  1.00  0.00      RAPB   
ATOM   3084  HB1 SER   207      11.498  46.345  43.551  0.00  0.00      RAPB   
ATOM   3085  HB2 SER   207      11.555  45.192  44.921  0.00  0.00      RAPB   
ATOM   3086  OG  SER   207      12.784  44.738  43.300  1.00  0.00      RAPB   
ATOM   3087  HG1 SER   207      13.493  45.072  43.874  0.00  0.00      RAPB   
ATOM   3088  C   SER   207      10.236  44.672  41.727  1.00  0.00      RAPB   
ATOM   3089  O   SER   207      10.459  43.680  41.037  1.00  0.00      RAPB   
ATOM   3090  N   THR   208       9.926  45.915  41.178  1.00  0.00      RAPB   
ATOM   3091  HN  THR   208       9.560  46.626  41.775  0.00  0.00      RAPB   
ATOM   3092  CA  THR   208      10.012  46.365  39.773  1.00  0.00      RAPB   
ATOM   3093  HA  THR   208      11.024  46.711  39.639  0.00  0.00      RAPB   
ATOM   3094  CB  THR   208       9.721  45.359  38.616  1.00  0.00      RAPB   
ATOM   3095  HB  THR   208       9.249  45.817  37.716  0.00  0.00      RAPB   
ATOM   3096  OG1 THR   208       8.862  44.288  38.970  1.00  0.00      RAPB   
ATOM   3097  HG1 THR   208       8.152  44.647  39.528  0.00  0.00      RAPB   
ATOM   3098  CG2 THR   208      11.044  44.750  38.119  1.00  0.00      RAPB   
ATOM   3099 HG21 THR   208      10.832  44.013  37.314  0.00  0.00      RAPB   
ATOM   3100 HG22 THR   208      11.706  45.539  37.706  0.00  0.00      RAPB   
ATOM   3101 HG23 THR   208      11.570  44.230  38.943  0.00  0.00      RAPB   
ATOM   3102  C   THR   208       9.150  47.574  39.480  1.00  0.00      RAPB   
ATOM   3103  O   THR   208       8.382  48.017  40.329  1.00  0.00      RAPB   
ATOM   3104  N   TRP   209       9.257  48.136  38.238  1.00  0.00      RAPB   
ATOM   3105  HN  TRP   209       9.827  47.759  37.515  0.00  0.00      RAPB   
ATOM   3106  CA  TRP   209       8.502  49.300  37.830  1.00  0.00      RAPB   
ATOM   3107  HA  TRP   209       7.958  49.715  38.669  0.00  0.00      RAPB   
ATOM   3108  CB  TRP   209       9.436  50.414  37.272  1.00  0.00      RAPB   
ATOM   3109  HB1 TRP   209       8.827  51.222  36.809  0.00  0.00      RAPB   
ATOM   3110  HB2 TRP   209       9.968  50.869  38.136  0.00  0.00      RAPB   
ATOM   3111  CG  TRP   209      10.492  49.942  36.278  1.00  0.00      RAPB   
ATOM   3112  CD2 TRP   209      10.283  49.767  34.864  1.00  0.00      RAPB   
ATOM   3113  CD1 TRP   209      11.785  49.570  36.527  1.00  0.00      RAPB   
ATOM   3114  HD1 TRP   209      12.253  49.628  37.500  0.00  0.00      RAPB   
ATOM   3115  NE1 TRP   209      12.391  49.136  35.366  1.00  0.00      RAPB   
ATOM   3116  HE1 TRP   209      13.328  48.895  35.244  0.00  0.00      RAPB   
ATOM   3117  CE2 TRP   209      11.485  49.251  34.333  1.00  0.00      RAPB   
ATOM   3118  CE3 TRP   209       9.181  50.007  34.047  1.00  0.00      RAPB   
ATOM   3119  HE3 TRP   209       8.261  50.417  34.435  0.00  0.00      RAPB   
ATOM   3120  CZ2 TRP   209      11.600  48.960  32.981  1.00  0.00      RAPB   
ATOM   3121  HZ2 TRP   209      12.513  48.564  32.566  0.00  0.00      RAPB   
ATOM   3122  CZ3 TRP   209       9.295  49.703  32.682  1.00  0.00      RAPB   
ATOM   3123  HZ3 TRP   209       8.448  49.867  32.032  0.00  0.00      RAPB   
ATOM   3124  CH2 TRP   209      10.487  49.185  32.155  1.00  0.00      RAPB   
ATOM   3125  HH2 TRP   209      10.550  48.956  31.101  0.00  0.00      RAPB   
ATOM   3126  C   TRP   209       7.478  48.892  36.812  1.00  0.00      RAPB   
ATOM   3127  O   TRP   209       7.589  47.840  36.187  1.00  0.00      RAPB   
ATOM   3128  N   GLU   210       6.438  49.733  36.621  1.00  0.00      RAPB   
ATOM   3129  HN  GLU   210       6.356  50.582  37.156  0.00  0.00      RAPB   
ATOM   3130  CA  GLU   210       5.348  49.373  35.760  1.00  0.00      RAPB   
ATOM   3131  HA  GLU   210       5.489  48.394  35.322  0.00  0.00      RAPB   
ATOM   3132  CB  GLU   210       4.055  49.374  36.601  1.00  0.00      RAPB   
ATOM   3133  HB1 GLU   210       4.189  48.643  37.429  0.00  0.00      RAPB   
ATOM   3134  HB2 GLU   210       3.970  50.378  37.059  0.00  0.00      RAPB   
ATOM   3135  CG  GLU   210       2.717  49.078  35.902  1.00  0.00      RAPB   
ATOM   3136  HG1 GLU   210       2.858  48.727  34.864  0.00  0.00      RAPB   
ATOM   3137  HG2 GLU   210       2.203  48.279  36.479  0.00  0.00      RAPB   
ATOM   3138  CD  GLU   210       1.796  50.294  35.888  1.00  0.00      RAPB   
ATOM   3139  OE1 GLU   210       2.083  51.280  35.174  1.00  0.00      RAPB   
ATOM   3140  OE2 GLU   210       0.733  50.232  36.557  1.00  0.00      RAPB   
ATOM   3141  C   GLU   210       5.237  50.354  34.645  1.00  0.00      RAPB   
ATOM   3142  O   GLU   210       5.612  51.517  34.777  1.00  0.00      RAPB   
ATOM   3143  N   ARG   211       4.803  49.883  33.463  1.00  0.00      RAPB   
ATOM   3144  HN  ARG   211       4.596  48.926  33.302  0.00  0.00      RAPB   
ATOM   3145  CA  ARG   211       4.421  50.865  32.497  1.00  0.00      RAPB   
ATOM   3146  HA  ARG   211       4.233  51.846  32.922  0.00  0.00      RAPB   
ATOM   3147  CB  ARG   211       5.535  50.899  31.404  1.00  0.00      RAPB   
ATOM   3148  HB1 ARG   211       6.468  51.271  31.883  0.00  0.00      RAPB   
ATOM   3149  HB2 ARG   211       5.731  49.839  31.116  0.00  0.00      RAPB   
ATOM   3150  CG  ARG   211       5.270  51.686  30.097  1.00  0.00      RAPB   
ATOM   3151  HG1 ARG   211       5.713  51.076  29.273  0.00  0.00      RAPB   
ATOM   3152  HG2 ARG   211       4.183  51.754  29.887  0.00  0.00      RAPB   
ATOM   3153  CD  ARG   211       5.932  53.062  30.013  1.00  0.00      RAPB   
ATOM   3154  HD1 ARG   211       7.002  52.991  30.318  0.00  0.00      RAPB   
ATOM   3155  HD2 ARG   211       5.891  53.476  28.981  0.00  0.00      RAPB   
ATOM   3156  NE  ARG   211       5.230  53.969  30.961  1.00  0.00      RAPB   
ATOM   3157  HE  ARG   211       5.597  54.097  31.902  0.00  0.00      RAPB   
ATOM   3158  CZ  ARG   211       4.206  54.779  30.688  1.00  0.00      RAPB   
ATOM   3159  NH1 ARG   211       3.838  55.647  31.616  1.00  0.00      RAPB   
ATOM   3160 HH11 ARG   211       2.899  55.994  31.602  0.00  0.00      RAPB   
ATOM   3161 HH12 ARG   211       4.307  55.506  32.496  0.00  0.00      RAPB   
ATOM   3162  NH2 ARG   211       3.542  54.746  29.544  1.00  0.00      RAPB   
ATOM   3163 HH21 ARG   211       2.887  55.474  29.390  0.00  0.00      RAPB   
ATOM   3164 HH22 ARG   211       3.859  54.119  28.850  0.00  0.00      RAPB   
ATOM   3165  C   ARG   211       3.142  50.375  31.913  1.00  0.00      RAPB   
ATOM   3166  O   ARG   211       3.140  49.591  30.964  1.00  0.00      RAPB   
ATOM   3167  N   ARG   212       2.009  50.818  32.494  1.00  0.00      RAPB   
ATOM   3168  HN  ARG   212       2.043  51.272  33.406  0.00  0.00      RAPB   
ATOM   3169  CA  ARG   212       0.747  50.384  31.986  1.00  0.00      RAPB   
ATOM   3170  HA  ARG   212       0.814  49.785  31.087  0.00  0.00      RAPB   
ATOM   3171  CB  ARG   212      -0.125  49.668  33.092  1.00  0.00      RAPB   
ATOM   3172  HB1 ARG   212      -0.044  50.271  34.023  0.00  0.00      RAPB   
ATOM   3173  HB2 ARG   212      -1.200  49.659  32.804  0.00  0.00      RAPB   
ATOM   3174  CG  ARG   212       0.173  48.188  33.420  1.00  0.00      RAPB   
ATOM   3175  HG1 ARG   212      -0.250  47.554  32.611  0.00  0.00      RAPB   
ATOM   3176  HG2 ARG   212       1.275  48.040  33.413  0.00  0.00      RAPB   
ATOM   3177  CD  ARG   212      -0.355  47.687  34.793  1.00  0.00      RAPB   
ATOM   3178  HD1 ARG   212      -0.281  46.576  34.833  0.00  0.00      RAPB   
ATOM   3179  HD2 ARG   212       0.281  48.079  35.608  0.00  0.00      RAPB   
ATOM   3180  NE  ARG   212      -1.796  48.085  35.034  1.00  0.00      RAPB   
ATOM   3181  HE  ARG   212      -2.475  47.844  34.356  0.00  0.00      RAPB   
ATOM   3182  CZ  ARG   212      -2.254  48.550  36.210  1.00  0.00      RAPB   
ATOM   3183  NH1 ARG   212      -3.557  48.517  36.477  1.00  0.00      RAPB   
ATOM   3184 HH11 ARG   212      -3.789  48.752  37.417  0.00  0.00      RAPB   
ATOM   3185 HH12 ARG   212      -4.147  47.959  35.916  0.00  0.00      RAPB   
ATOM   3186  NH2 ARG   212      -1.480  49.056  37.156  1.00  0.00      RAPB   
ATOM   3187 HH21 ARG   212      -1.889  49.520  37.960  0.00  0.00      RAPB   
ATOM   3188 HH22 ARG   212      -0.547  49.391  36.892  0.00  0.00      RAPB   
ATOM   3189  C   ARG   212      -0.012  51.626  31.656  1.00  0.00      RAPB   
ATOM   3190  O   ARG   212      -1.232  51.673  31.800  1.00  0.00      RAPB   
ATOM   3191  N   GLY   213       0.707  52.657  31.170  1.00  0.00      RAPB   
ATOM   3192  HN  GLY   213       1.697  52.541  31.164  0.00  0.00      RAPB   
ATOM   3193  CA  GLY   213       0.142  53.933  30.831  1.00  0.00      RAPB   
ATOM   3194  HA1 GLY   213      -0.938  53.896  30.802  0.00  0.00      RAPB   
ATOM   3195  HA2 GLY   213       0.569  54.242  29.890  0.00  0.00      RAPB   
ATOM   3196  C   GLY   213       0.594  54.914  31.872  1.00  0.00      RAPB   
ATOM   3197  O   GLY   213       1.092  55.994  31.555  1.00  0.00      RAPB   
ATOM   3198  N   PRO   214       0.409  54.557  33.115  1.00  0.00      RAPB   
ATOM   3199  CA  PRO   214       0.904  55.363  34.201  1.00  0.00      RAPB   
ATOM   3200  HA  PRO   214       0.943  56.408  33.925  0.00  0.00      RAPB   
ATOM   3201  CD  PRO   214      -1.007  54.321  33.442  1.00  0.00      RAPB   
ATOM   3202  HD1 PRO   214      -1.587  55.256  33.249  0.00  0.00      RAPB   
ATOM   3203  HD2 PRO   214      -1.501  53.501  32.903  0.00  0.00      RAPB   
ATOM   3204  CB  PRO   214      -0.035  55.145  35.388  1.00  0.00      RAPB   
ATOM   3205  HB1 PRO   214      -0.600  56.084  35.580  0.00  0.00      RAPB   
ATOM   3206  HB2 PRO   214       0.522  54.865  36.305  0.00  0.00      RAPB   
ATOM   3207  CG  PRO   214      -0.979  54.049  34.921  1.00  0.00      RAPB   
ATOM   3208  HG1 PRO   214      -1.991  54.111  35.362  0.00  0.00      RAPB   
ATOM   3209  HG2 PRO   214      -0.519  53.045  35.091  0.00  0.00      RAPB   
ATOM   3210  C   PRO   214       2.300  54.919  34.490  1.00  0.00      RAPB   
ATOM   3211  O   PRO   214       2.758  53.973  33.855  1.00  0.00      RAPB   
ATOM   3212  N   ASN   215       3.013  55.592  35.412  1.00  0.00      RAPB   
ATOM   3213  HN  ASN   215       2.670  56.367  35.931  0.00  0.00      RAPB   
ATOM   3214  CA  ASN   215       4.304  55.094  35.800  1.00  0.00      RAPB   
ATOM   3215  HA  ASN   215       4.525  54.162  35.291  0.00  0.00      RAPB   
ATOM   3216  CB  ASN   215       5.502  56.019  35.527  1.00  0.00      RAPB   
ATOM   3217  HB1 ASN   215       5.167  57.075  35.501  0.00  0.00      RAPB   
ATOM   3218  HB2 ASN   215       6.262  55.889  36.332  0.00  0.00      RAPB   
ATOM   3219  CG  ASN   215       6.226  55.737  34.220  1.00  0.00      RAPB   
ATOM   3220  OD1 ASN   215       5.819  54.916  33.396  1.00  0.00      RAPB   
ATOM   3221  ND2 ASN   215       7.335  56.465  33.990  1.00  0.00      RAPB   
ATOM   3222 HD21 ASN   215       7.923  56.253  33.224  0.00  0.00      RAPB   
ATOM   3223 HD22 ASN   215       7.583  57.188  34.665  0.00  0.00      RAPB   
ATOM   3224  C   ASN   215       4.159  54.627  37.226  1.00  0.00      RAPB   
ATOM   3225  O   ASN   215       3.918  55.455  38.105  1.00  0.00      RAPB   
ATOM   3226  N   LYS   216       4.311  53.299  37.494  1.00  0.00      RAPB   
ATOM   3227  HN  LYS   216       4.547  52.659  36.765  0.00  0.00      RAPB   
ATOM   3228  CA  LYS   216       4.095  52.764  38.831  1.00  0.00      RAPB   
ATOM   3229  HA  LYS   216       4.406  53.479  39.583  0.00  0.00      RAPB   
ATOM   3230  CB  LYS   216       2.582  52.383  38.942  1.00  0.00      RAPB   
ATOM   3231  HB1 LYS   216       2.376  51.686  38.096  0.00  0.00      RAPB   
ATOM   3232  HB2 LYS   216       2.382  51.826  39.874  0.00  0.00      RAPB   
ATOM   3233  CG  LYS   216       1.507  53.487  38.862  1.00  0.00      RAPB   
ATOM   3234  HG1 LYS   216       1.369  53.948  39.862  0.00  0.00      RAPB   
ATOM   3235  HG2 LYS   216       1.808  54.294  38.165  0.00  0.00      RAPB   
ATOM   3236  CD  LYS   216       0.214  52.862  38.316  1.00  0.00      RAPB   
ATOM   3237  HD1 LYS   216       0.437  52.560  37.264  0.00  0.00      RAPB   
ATOM   3238  HD2 LYS   216       0.028  51.918  38.878  0.00  0.00      RAPB   
ATOM   3239  CE  LYS   216      -1.042  53.733  38.344  1.00  0.00      RAPB   
ATOM   3240  HE1 LYS   216      -1.356  54.007  39.368  0.00  0.00      RAPB   
ATOM   3241  HE2 LYS   216      -0.908  54.679  37.791  0.00  0.00      RAPB   
ATOM   3242  NZ  LYS   216      -2.131  52.958  37.723  1.00  0.00      RAPB   
ATOM   3243  HZ1 LYS   216      -1.817  52.518  36.839  0.00  0.00      RAPB   
ATOM   3244  HZ2 LYS   216      -2.367  52.164  38.393  0.00  0.00      RAPB   
ATOM   3245  HZ3 LYS   216      -3.001  53.503  37.622  0.00  0.00      RAPB   
ATOM   3246  C   LYS   216       4.856  51.430  39.083  1.00  0.00      RAPB   
ATOM   3247  O   LYS   216       5.992  51.363  38.613  1.00  0.00      RAPB   
ATOM   3248  N   PHE   217       4.324  50.370  39.844  1.00  0.00      RAPB   
ATOM   3249  HN  PHE   217       3.427  50.401  40.277  0.00  0.00      RAPB   
ATOM   3250  CA  PHE   217       5.169  49.201  40.171  1.00  0.00      RAPB   
ATOM   3251  HA  PHE   217       5.925  49.077  39.410  0.00  0.00      RAPB   
ATOM   3252  CB  PHE   217       5.855  49.495  41.571  1.00  0.00      RAPB   
ATOM   3253  HB1 PHE   217       5.067  49.556  42.351  0.00  0.00      RAPB   
ATOM   3254  HB2 PHE   217       6.546  48.668  41.833  0.00  0.00      RAPB   
ATOM   3255  CG  PHE   217       6.649  50.793  41.647  1.00  0.00      RAPB   
ATOM   3256  CD1 PHE   217       5.995  52.029  41.830  1.00  0.00      RAPB   
ATOM   3257  HD1 PHE   217       4.927  52.040  41.985  0.00  0.00      RAPB   
ATOM   3258  CD2 PHE   217       8.051  50.815  41.521  1.00  0.00      RAPB   
ATOM   3259  HD2 PHE   217       8.614  49.904  41.513  0.00  0.00      RAPB   
ATOM   3260  CE1 PHE   217       6.679  53.237  41.646  1.00  0.00      RAPB   
ATOM   3261  HE1 PHE   217       6.155  54.183  41.678  0.00  0.00      RAPB   
ATOM   3262  CE2 PHE   217       8.746  52.014  41.347  1.00  0.00      RAPB   
ATOM   3263  HE2 PHE   217       9.812  52.010  41.167  0.00  0.00      RAPB   
ATOM   3264  CZ  PHE   217       8.047  53.220  41.356  1.00  0.00      RAPB   
ATOM   3265  HZ  PHE   217       8.568  54.142  41.142  0.00  0.00      RAPB   
ATOM   3266  C   PHE   217       4.489  47.829  40.354  1.00  0.00      RAPB   
ATOM   3267  O   PHE   217       3.351  47.696  40.812  1.00  0.00      RAPB   
ATOM   3268  N   PHE   218       5.256  46.737  40.039  1.00  0.00      RAPB   
ATOM   3269  HN  PHE   218       6.209  46.879  39.782  0.00  0.00      RAPB   
ATOM   3270  CA  PHE   218       4.833  45.347  40.099  1.00  0.00      RAPB   
ATOM   3271  HA  PHE   218       3.963  45.330  40.741  0.00  0.00      RAPB   
ATOM   3272  CB  PHE   218       4.337  44.730  38.760  1.00  0.00      RAPB   
ATOM   3273  HB1 PHE   218       3.704  43.842  38.981  0.00  0.00      RAPB   
ATOM   3274  HB2 PHE   218       3.696  45.471  38.235  0.00  0.00      RAPB   
ATOM   3275  CG  PHE   218       5.419  44.290  37.815  1.00  0.00      RAPB   
ATOM   3276  CD1 PHE   218       5.837  42.948  37.800  1.00  0.00      RAPB   
ATOM   3277  HD1 PHE   218       5.404  42.245  38.497  0.00  0.00      RAPB   
ATOM   3278  CD2 PHE   218       5.976  45.187  36.894  1.00  0.00      RAPB   
ATOM   3279  HD2 PHE   218       5.654  46.218  36.888  0.00  0.00      RAPB   
ATOM   3280  CE1 PHE   218       6.796  42.510  36.879  1.00  0.00      RAPB   
ATOM   3281  HE1 PHE   218       7.111  41.477  36.874  0.00  0.00      RAPB   
ATOM   3282  CE2 PHE   218       6.935  44.753  35.969  1.00  0.00      RAPB   
ATOM   3283  HE2 PHE   218       7.358  45.453  35.263  0.00  0.00      RAPB   
ATOM   3284  CZ  PHE   218       7.346  43.414  35.962  1.00  0.00      RAPB   
ATOM   3285  HZ  PHE   218       8.087  43.082  35.250  0.00  0.00      RAPB   
ATOM   3286  C   PHE   218       5.858  44.534  40.861  1.00  0.00      RAPB   
ATOM   3287  O   PHE   218       7.025  44.913  40.947  1.00  0.00      RAPB   
ATOM   3288  N   PHE   219       5.435  43.385  41.452  1.00  0.00      RAPB   
ATOM   3289  HN  PHE   219       4.464  43.133  41.447  0.00  0.00      RAPB   
ATOM   3290  CA  PHE   219       6.330  42.584  42.255  1.00  0.00      RAPB   
ATOM   3291  HA  PHE   219       7.368  42.699  41.974  0.00  0.00      RAPB   
ATOM   3292  CB  PHE   219       5.932  43.057  43.723  1.00  0.00      RAPB   
ATOM   3293  HB1 PHE   219       4.868  42.788  43.905  0.00  0.00      RAPB   
ATOM   3294  HB2 PHE   219       6.521  42.546  44.490  0.00  0.00      RAPB   
ATOM   3295  CG  PHE   219       6.011  44.559  43.988  1.00  0.00      RAPB   
ATOM   3296  CD1 PHE   219       4.921  45.432  43.792  1.00  0.00      RAPB   
ATOM   3297  HD1 PHE   219       3.964  45.048  43.518  0.00  0.00      RAPB   
ATOM   3298  CD2 PHE   219       7.197  45.131  44.442  1.00  0.00      RAPB   
ATOM   3299  HD2 PHE   219       7.985  44.479  44.754  0.00  0.00      RAPB   
ATOM   3300  CE1 PHE   219       5.063  46.819  43.895  1.00  0.00      RAPB   
ATOM   3301  HE1 PHE   219       4.230  47.461  43.667  0.00  0.00      RAPB   
ATOM   3302  CE2 PHE   219       7.363  46.518  44.530  1.00  0.00      RAPB   
ATOM   3303  HE2 PHE   219       8.307  46.938  44.818  0.00  0.00      RAPB   
ATOM   3304  CZ  PHE   219       6.294  47.367  44.253  1.00  0.00      RAPB   
ATOM   3305  HZ  PHE   219       6.417  48.437  44.324  0.00  0.00      RAPB   
ATOM   3306  C   PHE   219       5.883  41.151  42.167  1.00  0.00      RAPB   
ATOM   3307  O   PHE   219       4.699  40.864  41.988  1.00  0.00      RAPB   
ATOM   3308  N   GLN   220       6.831  40.199  42.309  1.00  0.00      RAPB   
ATOM   3309  HN  GLN   220       7.804  40.379  42.400  0.00  0.00      RAPB   
ATOM   3310  CA  GLN   220       6.426  38.822  42.335  1.00  0.00      RAPB   
ATOM   3311  HA  GLN   220       5.426  38.775  42.751  0.00  0.00      RAPB   
ATOM   3312  CB  GLN   220       6.326  38.120  40.964  1.00  0.00      RAPB   
ATOM   3313  HB1 GLN   220       5.780  38.812  40.281  0.00  0.00      RAPB   
ATOM   3314  HB2 GLN   220       7.332  37.941  40.529  0.00  0.00      RAPB   
ATOM   3315  CG  GLN   220       5.524  36.797  41.067  1.00  0.00      RAPB   
ATOM   3316  HG1 GLN   220       6.173  35.988  41.461  0.00  0.00      RAPB   
ATOM   3317  HG2 GLN   220       4.670  36.929  41.766  0.00  0.00      RAPB   
ATOM   3318  CD  GLN   220       4.983  36.351  39.711  1.00  0.00      RAPB   
ATOM   3319  OE1 GLN   220       5.728  35.969  38.810  1.00  0.00      RAPB   
ATOM   3320  NE2 GLN   220       3.642  36.394  39.550  1.00  0.00      RAPB   
ATOM   3321 HE21 GLN   220       3.289  36.108  38.665  0.00  0.00      RAPB   
ATOM   3322 HE22 GLN   220       3.051  36.696  40.301  0.00  0.00      RAPB   
ATOM   3323  C   GLN   220       7.256  38.081  43.333  1.00  0.00      RAPB   
ATOM   3324  O   GLN   220       8.485  38.159  43.321  1.00  0.00      RAPB   
ATOM   3325  N   MET   221       6.585  37.353  44.248  1.00  0.00      RAPB   
ATOM   3326  HN  MET   221       5.581  37.353  44.328  0.00  0.00      RAPB   
ATOM   3327  CA  MET   221       7.295  36.498  45.151  1.00  0.00      RAPB   
ATOM   3328  HA  MET   221       8.359  36.524  44.957  0.00  0.00      RAPB   
ATOM   3329  CB  MET   221       7.089  36.960  46.610  1.00  0.00      RAPB   
ATOM   3330  HB1 MET   221       7.479  37.998  46.706  0.00  0.00      RAPB   
ATOM   3331  HB2 MET   221       5.997  37.000  46.819  0.00  0.00      RAPB   
ATOM   3332  CG  MET   221       7.765  36.082  47.684  1.00  0.00      RAPB   
ATOM   3333  HG1 MET   221       7.688  36.597  48.667  0.00  0.00      RAPB   
ATOM   3334  HG2 MET   221       7.157  35.156  47.772  0.00  0.00      RAPB   
ATOM   3335  SD  MET   221       9.498  35.620  47.361  1.00  0.00      RAPB   
ATOM   3336  CE  MET   221      10.209  37.270  47.586  1.00  0.00      RAPB   
ATOM   3337  HE1 MET   221      11.317  37.233  47.552  0.00  0.00      RAPB   
ATOM   3338  HE2 MET   221       9.863  37.975  46.802  0.00  0.00      RAPB   
ATOM   3339  HE3 MET   221       9.918  37.694  48.571  0.00  0.00      RAPB   
ATOM   3340  C   MET   221       6.862  35.090  44.941  1.00  0.00      RAPB   
ATOM   3341  O   MET   221       5.768  34.683  45.335  1.00  0.00      RAPB   
ATOM   3342  N   SER   222       7.755  34.323  44.287  1.00  0.00      RAPB   
ATOM   3343  HN  SER   222       8.639  34.684  43.995  0.00  0.00      RAPB   
ATOM   3344  CA  SER   222       7.563  32.943  43.956  1.00  0.00      RAPB   
ATOM   3345  HA  SER   222       6.560  32.799  43.580  0.00  0.00      RAPB   
ATOM   3346  CB  SER   222       8.593  32.483  42.891  1.00  0.00      RAPB   
ATOM   3347  HB1 SER   222       8.592  31.373  42.797  0.00  0.00      RAPB   
ATOM   3348  HB2 SER   222       8.290  32.911  41.908  0.00  0.00      RAPB   
ATOM   3349  OG  SER   222       9.902  32.968  43.209  1.00  0.00      RAPB   
ATOM   3350  HG1 SER   222      10.537  32.521  42.635  0.00  0.00      RAPB   
ATOM   3351  C   SER   222       7.700  32.074  45.169  1.00  0.00      RAPB   
ATOM   3352  O   SER   222       7.040  31.041  45.263  1.00  0.00      RAPB   
ATOM   3353  N   GLN   223       8.572  32.444  46.130  1.00  0.00      RAPB   
ATOM   3354  HN  GLN   223       9.097  33.287  46.079  0.00  0.00      RAPB   
ATOM   3355  CA  GLN   223       8.759  31.560  47.249  1.00  0.00      RAPB   
ATOM   3356  HA  GLN   223       8.729  30.552  46.874  0.00  0.00      RAPB   
ATOM   3357  CB  GLN   223      10.161  31.696  47.895  1.00  0.00      RAPB   
ATOM   3358  HB1 GLN   223      10.914  31.310  47.173  0.00  0.00      RAPB   
ATOM   3359  HB2 GLN   223      10.394  32.768  48.076  0.00  0.00      RAPB   
ATOM   3360  CG  GLN   223      10.245  30.922  49.231  1.00  0.00      RAPB   
ATOM   3361  HG1 GLN   223       9.778  31.535  50.032  0.00  0.00      RAPB   
ATOM   3362  HG2 GLN   223       9.671  29.978  49.142  0.00  0.00      RAPB   
ATOM   3363  CD  GLN   223      11.632  30.497  49.671  1.00  0.00      RAPB   
ATOM   3364  OE1 GLN   223      12.610  30.435  48.935  1.00  0.00      RAPB   
ATOM   3365  NE2 GLN   223      11.692  30.091  50.959  1.00  0.00      RAPB   
ATOM   3366 HE21 GLN   223      12.594  29.816  51.275  0.00  0.00      RAPB   
ATOM   3367 HE22 GLN   223      10.917  30.272  51.556  0.00  0.00      RAPB   
ATOM   3368  C   GLN   223       7.683  31.814  48.263  1.00  0.00      RAPB   
ATOM   3369  O   GLN   223       7.359  32.959  48.571  1.00  0.00      RAPB   
ATOM   3370  N   PRO   224       7.112  30.766  48.803  1.00  0.00      RAPB   
ATOM   3371  CA  PRO   224       6.087  30.937  49.793  1.00  0.00      RAPB   
ATOM   3372  HA  PRO   224       5.381  31.670  49.438  0.00  0.00      RAPB   
ATOM   3373  CD  PRO   224       7.110  29.387  48.284  1.00  0.00      RAPB   
ATOM   3374  HD1 PRO   224       6.504  29.359  47.350  0.00  0.00      RAPB   
ATOM   3375  HD2 PRO   224       8.132  29.002  48.081  0.00  0.00      RAPB   
ATOM   3376  CB  PRO   224       5.422  29.554  49.946  1.00  0.00      RAPB   
ATOM   3377  HB1 PRO   224       4.506  29.528  49.314  0.00  0.00      RAPB   
ATOM   3378  HB2 PRO   224       5.133  29.313  50.986  0.00  0.00      RAPB   
ATOM   3379  CG  PRO   224       6.446  28.569  49.386  1.00  0.00      RAPB   
ATOM   3380  HG1 PRO   224       5.984  27.632  49.014  0.00  0.00      RAPB   
ATOM   3381  HG2 PRO   224       7.196  28.329  50.172  0.00  0.00      RAPB   
ATOM   3382  C   PRO   224       6.688  31.471  51.049  1.00  0.00      RAPB   
ATOM   3383  O   PRO   224       7.723  30.963  51.480  1.00  0.00      RAPB   
ATOM   3384  N   ILE   225       6.039  32.480  51.659  1.00  0.00      RAPB   
ATOM   3385  HN  ILE   225       5.225  32.904  51.247  0.00  0.00      RAPB   
ATOM   3386  CA  ILE   225       6.572  33.093  52.839  1.00  0.00      RAPB   
ATOM   3387  HA  ILE   225       7.350  32.479  53.258  0.00  0.00      RAPB   
ATOM   3388  CB  ILE   225       7.132  34.486  52.518  1.00  0.00      RAPB   
ATOM   3389  HB  ILE   225       7.277  35.066  53.460  0.00  0.00      RAPB   
ATOM   3390  CG2 ILE   225       8.519  34.311  51.887  1.00  0.00      RAPB   
ATOM   3391 HG21 ILE   225       8.953  35.295  51.617  0.00  0.00      RAPB   
ATOM   3392 HG22 ILE   225       9.199  33.817  52.611  0.00  0.00      RAPB   
ATOM   3393 HG23 ILE   225       8.460  33.702  50.960  0.00  0.00      RAPB   
ATOM   3394  CG1 ILE   225       6.194  35.310  51.598  1.00  0.00      RAPB   
ATOM   3395 HG11 ILE   225       6.247  34.903  50.562  0.00  0.00      RAPB   
ATOM   3396 HG12 ILE   225       5.140  35.204  51.940  0.00  0.00      RAPB   
ATOM   3397  CD  ILE   225       6.527  36.805  51.580  1.00  0.00      RAPB   
ATOM   3398  HD1 ILE   225       5.796  37.346  50.947  0.00  0.00      RAPB   
ATOM   3399  HD2 ILE   225       6.458  37.228  52.604  0.00  0.00      RAPB   
ATOM   3400  HD3 ILE   225       7.548  36.988  51.183  0.00  0.00      RAPB   
ATOM   3401  C   ILE   225       5.463  33.331  53.819  1.00  0.00      RAPB   
ATOM   3402  O   ILE   225       4.286  33.369  53.458  1.00  0.00      RAPB   
ATOM   3403  N   PRO   226       5.829  33.461  55.072  1.00  0.00      RAPB   
ATOM   3404  CA  PRO   226       4.905  33.797  56.123  1.00  0.00      RAPB   
ATOM   3405  HA  PRO   226       4.019  33.182  56.064  0.00  0.00      RAPB   
ATOM   3406  CD  PRO   226       6.914  32.660  55.663  1.00  0.00      RAPB   
ATOM   3407  HD1 PRO   226       6.965  31.649  55.206  0.00  0.00      RAPB   
ATOM   3408  HD2 PRO   226       7.886  33.177  55.521  0.00  0.00      RAPB   
ATOM   3409  CB  PRO   226       5.673  33.713  57.418  1.00  0.00      RAPB   
ATOM   3410  HB1 PRO   226       5.013  33.589  58.294  0.00  0.00      RAPB   
ATOM   3411  HB2 PRO   226       6.313  34.613  57.572  0.00  0.00      RAPB   
ATOM   3412  CG  PRO   226       6.566  32.532  57.155  1.00  0.00      RAPB   
ATOM   3413  HG1 PRO   226       6.016  31.584  57.349  0.00  0.00      RAPB   
ATOM   3414  HG2 PRO   226       7.453  32.608  57.812  0.00  0.00      RAPB   
ATOM   3415  C   PRO   226       4.567  35.233  55.854  1.00  0.00      RAPB   
ATOM   3416  O   PRO   226       5.397  35.922  55.269  1.00  0.00      RAPB   
ATOM   3417  N   SER   227       3.378  35.712  56.267  1.00  0.00      RAPB   
ATOM   3418  HN  SER   227       2.730  35.162  56.795  0.00  0.00      RAPB   
ATOM   3419  CA  SER   227       2.920  37.042  55.946  1.00  0.00      RAPB   
ATOM   3420  HA  SER   227       2.931  37.205  54.878  0.00  0.00      RAPB   
ATOM   3421  CB  SER   227       1.492  37.234  56.560  1.00  0.00      RAPB   
ATOM   3422  HB1 SER   227       1.165  38.295  56.491  0.00  0.00      RAPB   
ATOM   3423  HB2 SER   227       0.776  36.620  55.971  0.00  0.00      RAPB   
ATOM   3424  OG  SER   227       1.441  36.774  57.923  1.00  0.00      RAPB   
ATOM   3425  HG1 SER   227       1.016  37.446  58.510  0.00  0.00      RAPB   
ATOM   3426  C   SER   227       3.743  38.114  56.611  1.00  0.00      RAPB   
ATOM   3427  O   SER   227       3.744  39.263  56.168  1.00  0.00      RAPB   
ATOM   3428  N   TYR   228       4.468  37.783  57.692  1.00  0.00      RAPB   
ATOM   3429  HN  TYR   228       4.402  36.867  58.069  0.00  0.00      RAPB   
ATOM   3430  CA  TYR   228       5.216  38.779  58.407  1.00  0.00      RAPB   
ATOM   3431  HA  TYR   228       4.550  39.598  58.648  0.00  0.00      RAPB   
ATOM   3432  CB  TYR   228       5.750  38.149  59.743  1.00  0.00      RAPB   
ATOM   3433  HB1 TYR   228       6.074  38.967  60.403  0.00  0.00      RAPB   
ATOM   3434  HB2 TYR   228       4.910  37.632  60.255  0.00  0.00      RAPB   
ATOM   3435  CG  TYR   228       6.935  37.199  59.667  1.00  0.00      RAPB   
ATOM   3436  CD1 TYR   228       8.222  37.713  59.442  1.00  0.00      RAPB   
ATOM   3437  HD1 TYR   228       8.360  38.766  59.244  0.00  0.00      RAPB   
ATOM   3438  CD2 TYR   228       6.814  35.823  59.938  1.00  0.00      RAPB   
ATOM   3439  HD2 TYR   228       5.837  35.413  60.142  0.00  0.00      RAPB   
ATOM   3440  CE1 TYR   228       9.353  36.894  59.488  1.00  0.00      RAPB   
ATOM   3441  HE1 TYR   228      10.329  37.322  59.305  0.00  0.00      RAPB   
ATOM   3442  CE2 TYR   228       7.949  34.987  59.947  1.00  0.00      RAPB   
ATOM   3443  HE2 TYR   228       7.850  33.927  60.120  0.00  0.00      RAPB   
ATOM   3444  CZ  TYR   228       9.222  35.529  59.707  1.00  0.00      RAPB   
ATOM   3445  OH  TYR   228      10.376  34.724  59.631  1.00  0.00      RAPB   
ATOM   3446  HH  TYR   228      11.137  35.302  59.376  0.00  0.00      RAPB   
ATOM   3447  C   TYR   228       6.304  39.333  57.534  1.00  0.00      RAPB   
ATOM   3448  O   TYR   228       6.811  40.428  57.767  1.00  0.00      RAPB   
ATOM   3449  N   LEU   229       6.758  38.532  56.561  1.00  0.00      RAPB   
ATOM   3450  HN  LEU   229       6.359  37.625  56.446  0.00  0.00      RAPB   
ATOM   3451  CA  LEU   229       7.777  38.875  55.611  1.00  0.00      RAPB   
ATOM   3452  HA  LEU   229       8.588  39.360  56.135  0.00  0.00      RAPB   
ATOM   3453  CB  LEU   229       8.280  37.633  54.832  1.00  0.00      RAPB   
ATOM   3454  HB1 LEU   229       7.406  37.028  54.518  0.00  0.00      RAPB   
ATOM   3455  HB2 LEU   229       8.764  37.962  53.894  0.00  0.00      RAPB   
ATOM   3456  CG  LEU   229       9.292  36.717  55.549  1.00  0.00      RAPB   
ATOM   3457  HG  LEU   229       9.839  36.146  54.756  0.00  0.00      RAPB   
ATOM   3458  CD1 LEU   229       8.562  35.695  56.405  1.00  0.00      RAPB   
ATOM   3459 HD11 LEU   229       9.268  34.949  56.827  0.00  0.00      RAPB   
ATOM   3460 HD12 LEU   229       8.032  36.197  57.237  0.00  0.00      RAPB   
ATOM   3461 HD13 LEU   229       7.801  35.191  55.784  0.00  0.00      RAPB   
ATOM   3462  CD2 LEU   229      10.341  37.456  56.384  1.00  0.00      RAPB   
ATOM   3463 HD21 LEU   229      11.027  36.723  56.860  0.00  0.00      RAPB   
ATOM   3464 HD22 LEU   229      10.949  38.154  55.779  0.00  0.00      RAPB   
ATOM   3465 HD23 LEU   229       9.869  38.045  57.194  0.00  0.00      RAPB   
ATOM   3466  C   LEU   229       7.323  39.884  54.589  1.00  0.00      RAPB   
ATOM   3467  O   LEU   229       8.159  40.424  53.864  1.00  0.00      RAPB   
ATOM   3468  N   ILE   230       6.002  40.101  54.405  1.00  0.00      RAPB   
ATOM   3469  HN  ILE   230       5.298  39.721  55.007  0.00  0.00      RAPB   
ATOM   3470  CA  ILE   230       5.607  41.055  53.400  1.00  0.00      RAPB   
ATOM   3471  HA  ILE   230       6.126  40.822  52.481  0.00  0.00      RAPB   
ATOM   3472  CB  ILE   230       4.108  40.944  53.087  1.00  0.00      RAPB   
ATOM   3473  HB  ILE   230       3.536  41.170  54.020  0.00  0.00      RAPB   
ATOM   3474  CG2 ILE   230       3.699  41.956  51.988  1.00  0.00      RAPB   
ATOM   3475 HG21 ILE   230       2.615  41.868  51.766  0.00  0.00      RAPB   
ATOM   3476 HG22 ILE   230       3.879  43.002  52.310  0.00  0.00      RAPB   
ATOM   3477 HG23 ILE   230       4.266  41.761  51.053  0.00  0.00      RAPB   
ATOM   3478  CG1 ILE   230       3.753  39.498  52.649  1.00  0.00      RAPB   
ATOM   3479 HG11 ILE   230       4.254  39.281  51.680  0.00  0.00      RAPB   
ATOM   3480 HG12 ILE   230       4.147  38.772  53.394  0.00  0.00      RAPB   
ATOM   3481  CD  ILE   230       2.245  39.246  52.516  1.00  0.00      RAPB   
ATOM   3482  HD1 ILE   230       2.052  38.175  52.292  0.00  0.00      RAPB   
ATOM   3483  HD2 ILE   230       1.731  39.509  53.467  0.00  0.00      RAPB   
ATOM   3484  HD3 ILE   230       1.808  39.856  51.698  0.00  0.00      RAPB   
ATOM   3485  C   ILE   230       5.980  42.454  53.797  1.00  0.00      RAPB   
ATOM   3486  O   ILE   230       5.720  42.909  54.911  1.00  0.00      RAPB   
ATOM   3487  N   ALA   231       6.637  43.179  52.862  1.00  0.00      RAPB   
ATOM   3488  HN  ALA   231       6.886  42.795  51.975  0.00  0.00      RAPB   
ATOM   3489  CA  ALA   231       7.126  44.490  53.184  1.00  0.00      RAPB   
ATOM   3490  HA  ALA   231       6.548  44.914  53.992  0.00  0.00      RAPB   
ATOM   3491  CB  ALA   231       8.597  44.406  53.615  1.00  0.00      RAPB   
ATOM   3492  HB1 ALA   231       8.684  43.704  54.474  0.00  0.00      RAPB   
ATOM   3493  HB2 ALA   231       9.234  44.021  52.791  0.00  0.00      RAPB   
ATOM   3494  HB3 ALA   231       8.984  45.392  53.944  0.00  0.00      RAPB   
ATOM   3495  C   ALA   231       6.991  45.425  52.023  1.00  0.00      RAPB   
ATOM   3496  O   ALA   231       7.074  45.016  50.863  1.00  0.00      RAPB   
ATOM   3497  N   LEU   232       6.783  46.726  52.350  1.00  0.00      RAPB   
ATOM   3498  HN  LEU   232       6.726  47.011  53.311  0.00  0.00      RAPB   
ATOM   3499  CA  LEU   232       6.621  47.771  51.376  1.00  0.00      RAPB   
ATOM   3500  HA  LEU   232       7.085  47.478  50.446  0.00  0.00      RAPB   
ATOM   3501  CB  LEU   232       5.090  48.018  51.187  1.00  0.00      RAPB   
ATOM   3502  HB1 LEU   232       4.575  47.066  51.452  0.00  0.00      RAPB   
ATOM   3503  HB2 LEU   232       4.732  48.771  51.921  0.00  0.00      RAPB   
ATOM   3504  CG  LEU   232       4.571  48.397  49.780  1.00  0.00      RAPB   
ATOM   3505  HG  LEU   232       4.718  47.523  49.108  0.00  0.00      RAPB   
ATOM   3506  CD1 LEU   232       5.264  49.596  49.135  1.00  0.00      RAPB   
ATOM   3507 HD11 LEU   232       5.249  50.460  49.831  0.00  0.00      RAPB   
ATOM   3508 HD12 LEU   232       6.315  49.355  48.873  0.00  0.00      RAPB   
ATOM   3509 HD13 LEU   232       4.744  49.886  48.197  0.00  0.00      RAPB   
ATOM   3510  CD2 LEU   232       3.061  48.653  49.841  1.00  0.00      RAPB   
ATOM   3511 HD21 LEU   232       2.664  48.915  48.838  0.00  0.00      RAPB   
ATOM   3512 HD22 LEU   232       2.541  47.736  50.192  0.00  0.00      RAPB   
ATOM   3513 HD23 LEU   232       2.835  49.487  50.539  0.00  0.00      RAPB   
ATOM   3514  C   LEU   232       7.277  49.030  51.880  1.00  0.00      RAPB   
ATOM   3515  O   LEU   232       7.251  49.332  53.075  1.00  0.00      RAPB   
ATOM   3516  N   ALA   233       7.907  49.782  50.949  1.00  0.00      RAPB   
ATOM   3517  HN  ALA   233       7.971  49.458  50.004  0.00  0.00      RAPB   
ATOM   3518  CA  ALA   233       8.535  51.041  51.237  1.00  0.00      RAPB   
ATOM   3519  HA  ALA   233       8.010  51.481  52.063  0.00  0.00      RAPB   
ATOM   3520  CB  ALA   233      10.028  50.882  51.578  1.00  0.00      RAPB   
ATOM   3521  HB1 ALA   233      10.144  50.219  52.462  0.00  0.00      RAPB   
ATOM   3522  HB2 ALA   233      10.572  50.422  50.728  0.00  0.00      RAPB   
ATOM   3523  HB3 ALA   233      10.489  51.866  51.812  0.00  0.00      RAPB   
ATOM   3524  C   ALA   233       8.326  51.906  50.038  1.00  0.00      RAPB   
ATOM   3525  O   ALA   233       8.464  51.451  48.903  1.00  0.00      RAPB   
ATOM   3526  N   ILE   234       7.968  53.184  50.264  1.00  0.00      RAPB   
ATOM   3527  HN  ILE   234       7.871  53.533  51.203  0.00  0.00      RAPB   
ATOM   3528  CA  ILE   234       7.768  54.076  49.161  1.00  0.00      RAPB   
ATOM   3529  HA  ILE   234       8.201  53.664  48.275  0.00  0.00      RAPB   
ATOM   3530  CB  ILE   234       6.313  54.362  48.845  1.00  0.00      RAPB   
ATOM   3531  HB  ILE   234       5.834  54.729  49.764  0.00  0.00      RAPB   
ATOM   3532  CG2 ILE   234       6.165  55.454  47.761  1.00  0.00      RAPB   
ATOM   3533 HG21 ILE   234       5.102  55.551  47.456  0.00  0.00      RAPB   
ATOM   3534 HG22 ILE   234       6.503  56.445  48.129  0.00  0.00      RAPB   
ATOM   3535 HG23 ILE   234       6.764  55.182  46.867  0.00  0.00      RAPB   
ATOM   3536  CG1 ILE   234       5.602  53.068  48.410  1.00  0.00      RAPB   
ATOM   3537 HG11 ILE   234       5.745  52.944  47.317  0.00  0.00      RAPB   
ATOM   3538 HG12 ILE   234       6.063  52.183  48.885  0.00  0.00      RAPB   
ATOM   3539  CD  ILE   234       4.125  53.066  48.779  1.00  0.00      RAPB   
ATOM   3540  HD1 ILE   234       3.595  52.224  48.283  0.00  0.00      RAPB   
ATOM   3541  HD2 ILE   234       3.990  52.970  49.877  0.00  0.00      RAPB   
ATOM   3542  HD3 ILE   234       3.675  54.024  48.451  0.00  0.00      RAPB   
ATOM   3543  C   ILE   234       8.505  55.340  49.461  1.00  0.00      RAPB   
ATOM   3544  O   ILE   234       8.391  55.891  50.555  1.00  0.00      RAPB   
ATOM   3545  N   GLY   235       9.292  55.844  48.490  1.00  0.00      RAPB   
ATOM   3546  HN  GLY   235       9.433  55.361  47.617  0.00  0.00      RAPB   
ATOM   3547  CA  GLY   235       9.984  57.066  48.773  1.00  0.00      RAPB   
ATOM   3548  HA1 GLY   235      10.613  56.916  49.639  0.00  0.00      RAPB   
ATOM   3549  HA2 GLY   235       9.263  57.864  48.887  0.00  0.00      RAPB   
ATOM   3550  C   GLY   235      10.879  57.415  47.631  1.00  0.00      RAPB   
ATOM   3551  O   GLY   235      10.907  56.720  46.618  1.00  0.00      RAPB   
ATOM   3552  N   ASP   236      11.645  58.519  47.781  1.00  0.00      RAPB   
ATOM   3553  HN  ASP   236      11.621  59.068  48.610  0.00  0.00      RAPB   
ATOM   3554  CA  ASP   236      12.521  58.973  46.734  1.00  0.00      RAPB   
ATOM   3555  HA  ASP   236      12.091  58.790  45.755  0.00  0.00      RAPB   
ATOM   3556  CB  ASP   236      12.715  60.492  47.001  1.00  0.00      RAPB   
ATOM   3557  HB1 ASP   236      11.720  60.942  47.189  0.00  0.00      RAPB   
ATOM   3558  HB2 ASP   236      13.336  60.655  47.906  0.00  0.00      RAPB   
ATOM   3559  CG  ASP   236      13.326  61.237  45.835  1.00  0.00      RAPB   
ATOM   3560  OD1 ASP   236      12.665  61.335  44.779  1.00  0.00      RAPB   
ATOM   3561  OD2 ASP   236      14.407  61.845  46.015  1.00  0.00      RAPB   
ATOM   3562  C   ASP   236      13.808  58.229  46.861  1.00  0.00      RAPB   
ATOM   3563  O   ASP   236      14.849  58.776  47.231  1.00  0.00      RAPB   
ATOM   3564  N   LEU   237      13.753  56.934  46.518  1.00  0.00      RAPB   
ATOM   3565  HN  LEU   237      12.892  56.556  46.184  0.00  0.00      RAPB   
ATOM   3566  CA  LEU   237      14.879  56.069  46.652  1.00  0.00      RAPB   
ATOM   3567  HA  LEU   237      15.486  56.377  47.492  0.00  0.00      RAPB   
ATOM   3568  CB  LEU   237      14.314  54.637  46.861  1.00  0.00      RAPB   
ATOM   3569  HB1 LEU   237      13.205  54.719  46.914  0.00  0.00      RAPB   
ATOM   3570  HB2 LEU   237      14.535  53.986  45.988  0.00  0.00      RAPB   
ATOM   3571  CG  LEU   237      14.734  53.914  48.148  1.00  0.00      RAPB   
ATOM   3572  HG  LEU   237      15.834  53.737  48.108  0.00  0.00      RAPB   
ATOM   3573  CD1 LEU   237      14.006  52.563  48.198  1.00  0.00      RAPB   
ATOM   3574 HD11 LEU   237      14.342  51.969  49.069  0.00  0.00      RAPB   
ATOM   3575 HD12 LEU   237      12.908  52.716  48.279  0.00  0.00      RAPB   
ATOM   3576 HD13 LEU   237      14.207  51.973  47.279  0.00  0.00      RAPB   
ATOM   3577  CD2 LEU   237      14.407  54.725  49.409  1.00  0.00      RAPB   
ATOM   3578 HD21 LEU   237      13.314  54.921  49.463  0.00  0.00      RAPB   
ATOM   3579 HD22 LEU   237      14.709  54.166  50.318  0.00  0.00      RAPB   
ATOM   3580 HD23 LEU   237      14.939  55.699  49.418  0.00  0.00      RAPB   
ATOM   3581  C   LEU   237      15.735  56.123  45.435  1.00  0.00      RAPB   
ATOM   3582  O   LEU   237      15.270  56.361  44.320  1.00  0.00      RAPB   
ATOM   3583  N   ALA   238      17.038  55.897  45.663  1.00  0.00      RAPB   
ATOM   3584  HN  ALA   238      17.380  55.790  46.601  0.00  0.00      RAPB   
ATOM   3585  CA  ALA   238      18.047  55.801  44.657  1.00  0.00      RAPB   
ATOM   3586  HA  ALA   238      17.547  55.484  43.750  0.00  0.00      RAPB   
ATOM   3587  CB  ALA   238      18.708  57.130  44.229  1.00  0.00      RAPB   
ATOM   3588  HB1 ALA   238      17.997  57.688  43.580  0.00  0.00      RAPB   
ATOM   3589  HB2 ALA   238      18.911  57.784  45.098  0.00  0.00      RAPB   
ATOM   3590  HB3 ALA   238      19.641  56.954  43.655  0.00  0.00      RAPB   
ATOM   3591  C   ALA   238      18.780  54.563  45.040  1.00  0.00      RAPB   
ATOM   3592  O   ALA   238      18.648  54.098  46.171  1.00  0.00      RAPB   
ATOM   3593  N   SER   239      19.540  53.961  44.109  1.00  0.00      RAPB   
ATOM   3594  HN  SER   239      19.675  54.282  43.176  0.00  0.00      RAPB   
ATOM   3595  CA  SER   239      20.207  52.751  44.482  1.00  0.00      RAPB   
ATOM   3596  HA  SER   239      20.421  52.865  45.517  0.00  0.00      RAPB   
ATOM   3597  CB  SER   239      19.438  51.447  44.135  1.00  0.00      RAPB   
ATOM   3598  HB1 SER   239      20.055  50.552  44.369  0.00  0.00      RAPB   
ATOM   3599  HB2 SER   239      18.553  51.417  44.801  0.00  0.00      RAPB   
ATOM   3600  OG  SER   239      19.000  51.400  42.775  1.00  0.00      RAPB   
ATOM   3601  HG1 SER   239      18.418  50.634  42.709  0.00  0.00      RAPB   
ATOM   3602  C   SER   239      21.571  52.745  43.869  1.00  0.00      RAPB   
ATOM   3603  O   SER   239      21.861  53.509  42.952  1.00  0.00      RAPB   
ATOM   3604  N   ALA   240      22.463  51.892  44.410  1.00  0.00      RAPB   
ATOM   3605  HN  ALA   240      22.191  51.332  45.194  0.00  0.00      RAPB   
ATOM   3606  CA  ALA   240      23.784  51.714  43.874  1.00  0.00      RAPB   
ATOM   3607  HA  ALA   240      23.843  52.090  42.860  0.00  0.00      RAPB   
ATOM   3608  CB  ALA   240      24.856  52.367  44.769  1.00  0.00      RAPB   
ATOM   3609  HB1 ALA   240      24.721  53.469  44.763  0.00  0.00      RAPB   
ATOM   3610  HB2 ALA   240      24.764  52.010  45.817  0.00  0.00      RAPB   
ATOM   3611  HB3 ALA   240      25.880  52.144  44.401  0.00  0.00      RAPB   
ATOM   3612  C   ALA   240      23.980  50.232  43.820  1.00  0.00      RAPB   
ATOM   3613  O   ALA   240      23.408  49.520  44.639  1.00  0.00      RAPB   
ATOM   3614  N   GLU   241      24.764  49.692  42.865  1.00  0.00      RAPB   
ATOM   3615  HN  GLU   241      25.255  50.188  42.158  0.00  0.00      RAPB   
ATOM   3616  CA  GLU   241      24.844  48.255  42.897  1.00  0.00      RAPB   
ATOM   3617  HA  GLU   241      24.039  47.757  43.405  0.00  0.00      RAPB   
ATOM   3618  CB  GLU   241      24.736  47.831  41.410  1.00  0.00      RAPB   
ATOM   3619  HB1 GLU   241      23.833  48.361  41.021  0.00  0.00      RAPB   
ATOM   3620  HB2 GLU   241      25.601  48.213  40.826  0.00  0.00      RAPB   
ATOM   3621  CG  GLU   241      24.560  46.319  41.135  1.00  0.00      RAPB   
ATOM   3622  HG1 GLU   241      25.538  45.826  40.969  0.00  0.00      RAPB   
ATOM   3623  HG2 GLU   241      24.083  45.831  42.010  0.00  0.00      RAPB   
ATOM   3624  CD  GLU   241      23.658  46.016  39.949  1.00  0.00      RAPB   
ATOM   3625  OE1 GLU   241      23.101  46.939  39.296  1.00  0.00      RAPB   
ATOM   3626  OE2 GLU   241      23.350  44.814  39.727  1.00  0.00      RAPB   
ATOM   3627  C   GLU   241      26.150  47.847  43.507  1.00  0.00      RAPB   
ATOM   3628  O   GLU   241      27.227  48.226  43.047  1.00  0.00      RAPB   
ATOM   3629  N   VAL   242      26.045  47.142  44.647  1.00  0.00      RAPB   
ATOM   3630  HN  VAL   242      25.129  46.875  44.935  0.00  0.00      RAPB   
ATOM   3631  CA  VAL   242      27.118  46.577  45.420  1.00  0.00      RAPB   
ATOM   3632  HA  VAL   242      27.981  47.221  45.324  0.00  0.00      RAPB   
ATOM   3633  CB  VAL   242      26.712  46.551  46.902  1.00  0.00      RAPB   
ATOM   3634  HB  VAL   242      25.658  46.194  46.983  0.00  0.00      RAPB   
ATOM   3635  CG1 VAL   242      27.596  45.645  47.785  1.00  0.00      RAPB   
ATOM   3636 HG11 VAL   242      27.337  45.771  48.858  0.00  0.00      RAPB   
ATOM   3637 HG12 VAL   242      27.464  44.574  47.524  0.00  0.00      RAPB   
ATOM   3638 HG13 VAL   242      28.667  45.903  47.649  0.00  0.00      RAPB   
ATOM   3639  CG2 VAL   242      26.803  47.999  47.424  1.00  0.00      RAPB   
ATOM   3640 HG21 VAL   242      26.557  48.034  48.506  0.00  0.00      RAPB   
ATOM   3641 HG22 VAL   242      27.836  48.390  47.302  0.00  0.00      RAPB   
ATOM   3642 HG23 VAL   242      26.107  48.667  46.875  0.00  0.00      RAPB   
ATOM   3643  C   VAL   242      27.586  45.238  44.929  1.00  0.00      RAPB   
ATOM   3644  O   VAL   242      28.742  44.880  45.148  1.00  0.00      RAPB   
ATOM   3645  N   GLY   243      26.683  44.426  44.335  1.00  0.00      RAPB   
ATOM   3646  HN  GLY   243      25.751  44.735  44.110  0.00  0.00      RAPB   
ATOM   3647  CA  GLY   243      27.035  43.091  43.927  1.00  0.00      RAPB   
ATOM   3648  HA1 GLY   243      26.830  42.419  44.746  0.00  0.00      RAPB   
ATOM   3649  HA2 GLY   243      28.057  43.088  43.576  0.00  0.00      RAPB   
ATOM   3650  C   GLY   243      26.129  42.712  42.794  1.00  0.00      RAPB   
ATOM   3651  O   GLY   243      25.224  43.463  42.434  1.00  0.00      RAPB   
ATOM   3652  N   PRO   244      26.343  41.570  42.195  1.00  0.00      RAPB   
ATOM   3653  CA  PRO   244      25.504  41.169  41.103  1.00  0.00      RAPB   
ATOM   3654  HA  PRO   244      25.464  41.979  40.384  0.00  0.00      RAPB   
ATOM   3655  CD  PRO   244      27.683  41.038  41.974  1.00  0.00      RAPB   
ATOM   3656  HD1 PRO   244      28.210  41.696  41.246  0.00  0.00      RAPB   
ATOM   3657  HD2 PRO   244      28.273  40.964  42.902  0.00  0.00      RAPB   
ATOM   3658  CB  PRO   244      26.168  39.912  40.497  1.00  0.00      RAPB   
ATOM   3659  HB1 PRO   244      26.457  40.133  39.447  0.00  0.00      RAPB   
ATOM   3660  HB2 PRO   244      25.501  39.025  40.508  0.00  0.00      RAPB   
ATOM   3661  CG  PRO   244      27.419  39.670  41.351  1.00  0.00      RAPB   
ATOM   3662  HG1 PRO   244      28.277  39.285  40.767  0.00  0.00      RAPB   
ATOM   3663  HG2 PRO   244      27.172  38.949  42.165  0.00  0.00      RAPB   
ATOM   3664  C   PRO   244      24.095  40.955  41.545  1.00  0.00      RAPB   
ATOM   3665  O   PRO   244      23.173  41.230  40.776  1.00  0.00      RAPB   
ATOM   3666  N   ARG   245      23.938  40.382  42.750  1.00  0.00      RAPB   
ATOM   3667  HN  ARG   245      24.767  40.158  43.279  0.00  0.00      RAPB   
ATOM   3668  CA  ARG   245      22.699  40.114  43.412  1.00  0.00      RAPB   
ATOM   3669  HA  ARG   245      21.955  39.868  42.666  0.00  0.00      RAPB   
ATOM   3670  CB  ARG   245      22.878  38.906  44.361  1.00  0.00      RAPB   
ATOM   3671  HB1 ARG   245      23.756  39.106  45.014  0.00  0.00      RAPB   
ATOM   3672  HB2 ARG   245      21.981  38.788  45.007  0.00  0.00      RAPB   
ATOM   3673  CG  ARG   245      23.123  37.590  43.594  1.00  0.00      RAPB   
ATOM   3674  HG1 ARG   245      22.207  37.368  43.000  0.00  0.00      RAPB   
ATOM   3675  HG2 ARG   245      23.960  37.724  42.872  0.00  0.00      RAPB   
ATOM   3676  CD  ARG   245      23.423  36.379  44.482  1.00  0.00      RAPB   
ATOM   3677  HD1 ARG   245      22.703  36.323  45.330  0.00  0.00      RAPB   
ATOM   3678  HD2 ARG   245      23.364  35.443  43.879  0.00  0.00      RAPB   
ATOM   3679  NE  ARG   245      24.814  36.523  45.007  1.00  0.00      RAPB   
ATOM   3680  HE  ARG   245      25.409  37.309  44.769  0.00  0.00      RAPB   
ATOM   3681  CZ  ARG   245      25.399  35.620  45.802  1.00  0.00      RAPB   
ATOM   3682  NH1 ARG   245      26.653  35.828  46.164  1.00  0.00      RAPB   
ATOM   3683 HH11 ARG   245      27.054  35.238  46.845  0.00  0.00      RAPB   
ATOM   3684 HH12 ARG   245      27.084  36.656  45.750  0.00  0.00      RAPB   
ATOM   3685  NH2 ARG   245      24.778  34.531  46.227  1.00  0.00      RAPB   
ATOM   3686 HH21 ARG   245      25.300  33.765  46.665  0.00  0.00      RAPB   
ATOM   3687 HH22 ARG   245      23.937  34.220  45.820  0.00  0.00      RAPB   
ATOM   3688  C   ARG   245      22.181  41.317  44.130  1.00  0.00      RAPB   
ATOM   3689  O   ARG   245      21.009  41.349  44.504  1.00  0.00      RAPB   
ATOM   3690  N   SER   246      23.047  42.309  44.425  1.00  0.00      RAPB   
ATOM   3691  HN  SER   246      23.950  42.397  44.009  0.00  0.00      RAPB   
ATOM   3692  CA  SER   246      22.538  43.301  45.324  1.00  0.00      RAPB   
ATOM   3693  HA  SER   246      21.471  43.227  45.490  0.00  0.00      RAPB   
ATOM   3694  CB  SER   246      23.164  43.447  46.653  1.00  0.00      RAPB   
ATOM   3695  HB1 SER   246      23.068  42.417  46.987  0.00  0.00      RAPB   
ATOM   3696  HB2 SER   246      24.243  43.731  46.629  0.00  0.00      RAPB   
ATOM   3697  OG  SER   246      22.397  44.225  47.595  1.00  0.00      RAPB   
ATOM   3698  HG1 SER   246      21.640  43.643  47.806  0.00  0.00      RAPB   
ATOM   3699  C   SER   246      22.752  44.719  44.897  1.00  0.00      RAPB   
ATOM   3700  O   SER   246      23.773  45.097  44.324  1.00  0.00      RAPB   
ATOM   3701  N   ARG   247      21.741  45.549  45.231  1.00  0.00      RAPB   
ATOM   3702  HN  ARG   247      20.879  45.152  45.580  0.00  0.00      RAPB   
ATOM   3703  CA  ARG   247      21.716  46.957  44.986  1.00  0.00      RAPB   
ATOM   3704  HA  ARG   247      22.691  47.290  44.699  0.00  0.00      RAPB   
ATOM   3705  CB  ARG   247      20.631  47.344  43.950  1.00  0.00      RAPB   
ATOM   3706  HB1 ARG   247      19.632  47.007  44.313  0.00  0.00      RAPB   
ATOM   3707  HB2 ARG   247      20.611  48.453  43.868  0.00  0.00      RAPB   
ATOM   3708  CG  ARG   247      20.876  46.766  42.540  1.00  0.00      RAPB   
ATOM   3709  HG1 ARG   247      20.356  47.424  41.810  0.00  0.00      RAPB   
ATOM   3710  HG2 ARG   247      21.965  46.835  42.323  0.00  0.00      RAPB   
ATOM   3711  CD  ARG   247      20.406  45.316  42.313  1.00  0.00      RAPB   
ATOM   3712  HD1 ARG   247      20.883  44.605  43.019  0.00  0.00      RAPB   
ATOM   3713  HD2 ARG   247      19.305  45.209  42.439  0.00  0.00      RAPB   
ATOM   3714  NE  ARG   247      20.849  44.946  40.928  1.00  0.00      RAPB   
ATOM   3715  HE  ARG   247      21.826  44.692  40.787  0.00  0.00      RAPB   
ATOM   3716  CZ  ARG   247      20.275  45.405  39.818  1.00  0.00      RAPB   
ATOM   3717  NH1 ARG   247      20.986  45.457  38.703  1.00  0.00      RAPB   
ATOM   3718 HH11 ARG   247      21.699  46.191  38.789  0.00  0.00      RAPB   
ATOM   3719 HH12 ARG   247      21.793  44.847  38.807  0.00  0.00      RAPB   
ATOM   3720  NH2 ARG   247      19.058  45.921  39.812  1.00  0.00      RAPB   
ATOM   3721 HH21 ARG   247      18.839  46.396  38.975  0.00  0.00      RAPB   
ATOM   3722 HH22 ARG   247      18.643  46.034  40.701  0.00  0.00      RAPB   
ATOM   3723  C   ARG   247      21.391  47.554  46.327  1.00  0.00      RAPB   
ATOM   3724  O   ARG   247      20.620  46.975  47.092  1.00  0.00      RAPB   
ATOM   3725  N   VAL   248      21.978  48.721  46.659  1.00  0.00      RAPB   
ATOM   3726  HN  VAL   248      22.599  49.158  46.002  0.00  0.00      RAPB   
ATOM   3727  CA  VAL   248      21.705  49.361  47.912  1.00  0.00      RAPB   
ATOM   3728  HA  VAL   248      21.216  48.679  48.595  0.00  0.00      RAPB   
ATOM   3729  CB  VAL   248      22.975  49.855  48.581  1.00  0.00      RAPB   
ATOM   3730  HB  VAL   248      23.569  50.464  47.859  0.00  0.00      RAPB   
ATOM   3731  CG1 VAL   248      22.662  50.699  49.826  1.00  0.00      RAPB   
ATOM   3732 HG11 VAL   248      23.617  50.917  50.346  0.00  0.00      RAPB   
ATOM   3733 HG12 VAL   248      22.183  51.664  49.556  0.00  0.00      RAPB   
ATOM   3734 HG13 VAL   248      21.996  50.145  50.521  0.00  0.00      RAPB   
ATOM   3735  CG2 VAL   248      23.792  48.619  49.001  1.00  0.00      RAPB   
ATOM   3736 HG21 VAL   248      24.734  48.932  49.498  0.00  0.00      RAPB   
ATOM   3737 HG22 VAL   248      23.209  47.990  49.707  0.00  0.00      RAPB   
ATOM   3738 HG23 VAL   248      24.047  47.995  48.119  0.00  0.00      RAPB   
ATOM   3739  C   VAL   248      20.735  50.461  47.621  1.00  0.00      RAPB   
ATOM   3740  O   VAL   248      20.934  51.240  46.690  1.00  0.00      RAPB   
ATOM   3741  N   TRP   249      19.650  50.552  48.417  1.00  0.00      RAPB   
ATOM   3742  HN  TRP   249      19.420  49.831  49.078  0.00  0.00      RAPB   
ATOM   3743  CA  TRP   249      18.644  51.536  48.134  1.00  0.00      RAPB   
ATOM   3744  HA  TRP   249      18.889  52.126  47.269  0.00  0.00      RAPB   
ATOM   3745  CB  TRP   249      17.272  50.834  47.906  1.00  0.00      RAPB   
ATOM   3746  HB1 TRP   249      17.026  50.246  48.817  0.00  0.00      RAPB   
ATOM   3747  HB2 TRP   249      16.492  51.607  47.769  0.00  0.00      RAPB   
ATOM   3748  CG  TRP   249      17.161  49.866  46.732  1.00  0.00      RAPB   
ATOM   3749  CD2 TRP   249      16.526  50.172  45.474  1.00  0.00      RAPB   
ATOM   3750  CD1 TRP   249      17.536  48.550  46.655  1.00  0.00      RAPB   
ATOM   3751  HD1 TRP   249      18.048  48.006  47.435  0.00  0.00      RAPB   
ATOM   3752  NE1 TRP   249      17.172  48.017  45.437  1.00  0.00      RAPB   
ATOM   3753  HE1 TRP   249      17.264  47.051  45.182  0.00  0.00      RAPB   
ATOM   3754  CE2 TRP   249      16.563  48.994  44.695  1.00  0.00      RAPB   
ATOM   3755  CE3 TRP   249      15.970  51.348  44.971  1.00  0.00      RAPB   
ATOM   3756  HE3 TRP   249      15.971  52.265  45.539  0.00  0.00      RAPB   
ATOM   3757  CZ2 TRP   249      16.040  48.970  43.411  1.00  0.00      RAPB   
ATOM   3758  HZ2 TRP   249      16.066  48.066  42.824  0.00  0.00      RAPB   
ATOM   3759  CZ3 TRP   249      15.475  51.331  43.659  1.00  0.00      RAPB   
ATOM   3760  HZ3 TRP   249      15.083  52.241  43.226  0.00  0.00      RAPB   
ATOM   3761  CH2 TRP   249      15.499  50.157  42.891  1.00  0.00      RAPB   
ATOM   3762  HH2 TRP   249      15.106  50.172  41.885  0.00  0.00      RAPB   
ATOM   3763  C   TRP   249      18.498  52.449  49.314  1.00  0.00      RAPB   
ATOM   3764  O   TRP   249      18.468  52.005  50.462  1.00  0.00      RAPB   
ATOM   3765  N   THR   250      18.435  53.772  49.052  1.00  0.00      RAPB   
ATOM   3766  HN  THR   250      18.523  54.124  48.112  0.00  0.00      RAPB   
ATOM   3767  CA  THR   250      18.220  54.729  50.100  1.00  0.00      RAPB   
ATOM   3768  HA  THR   250      17.250  54.487  50.510  0.00  0.00      RAPB   
ATOM   3769  CB  THR   250      19.151  54.691  51.298  1.00  0.00      RAPB   
ATOM   3770  HB  THR   250      19.055  53.689  51.745  0.00  0.00      RAPB   
ATOM   3771  OG1 THR   250      18.775  55.563  52.356  1.00  0.00      RAPB   
ATOM   3772  HG1 THR   250      18.262  55.008  52.978  0.00  0.00      RAPB   
ATOM   3773  CG2 THR   250      20.603  54.872  50.870  1.00  0.00      RAPB   
ATOM   3774 HG21 THR   250      21.282  54.772  51.743  0.00  0.00      RAPB   
ATOM   3775 HG22 THR   250      20.893  54.111  50.116  0.00  0.00      RAPB   
ATOM   3776 HG23 THR   250      20.732  55.876  50.423  0.00  0.00      RAPB   
ATOM   3777  C   THR   250      18.011  56.064  49.462  1.00  0.00      RAPB   
ATOM   3778  O   THR   250      18.096  56.207  48.244  1.00  0.00      RAPB   
ATOM   3779  N   GLU   251      17.734  57.093  50.286  1.00  0.00      RAPB   
ATOM   3780  HN  GLU   251      17.797  56.960  51.275  0.00  0.00      RAPB   
ATOM   3781  CA  GLU   251      17.601  58.408  49.741  1.00  0.00      RAPB   
ATOM   3782  HA  GLU   251      16.928  58.333  48.897  0.00  0.00      RAPB   
ATOM   3783  CB  GLU   251      17.030  59.451  50.739  1.00  0.00      RAPB   
ATOM   3784  HB1 GLU   251      17.172  59.108  51.784  0.00  0.00      RAPB   
ATOM   3785  HB2 GLU   251      17.584  60.412  50.632  0.00  0.00      RAPB   
ATOM   3786  CG  GLU   251      15.528  59.746  50.496  1.00  0.00      RAPB   
ATOM   3787  HG1 GLU   251      15.318  59.800  49.409  0.00  0.00      RAPB   
ATOM   3788  HG2 GLU   251      14.893  58.952  50.937  0.00  0.00      RAPB   
ATOM   3789  CD  GLU   251      15.132  61.080  51.096  1.00  0.00      RAPB   
ATOM   3790  OE1 GLU   251      15.084  61.177  52.342  1.00  0.00      RAPB   
ATOM   3791  OE2 GLU   251      14.923  62.053  50.320  1.00  0.00      RAPB   
ATOM   3792  C   GLU   251      18.969  58.764  49.246  1.00  0.00      RAPB   
ATOM   3793  O   GLU   251      19.962  58.189  49.690  1.00  0.00      RAPB   
ATOM   3794  N   PRO   252      19.044  59.670  48.309  1.00  0.00      RAPB   
ATOM   3795  CA  PRO   252      20.288  60.004  47.666  1.00  0.00      RAPB   
ATOM   3796  HA  PRO   252      20.639  59.114  47.174  0.00  0.00      RAPB   
ATOM   3797  CD  PRO   252      17.921  60.255  47.565  1.00  0.00      RAPB   
ATOM   3798  HD1 PRO   252      17.610  59.542  46.766  0.00  0.00      RAPB   
ATOM   3799  HD2 PRO   252      17.044  60.497  48.201  0.00  0.00      RAPB   
ATOM   3800  CB  PRO   252      19.956  61.108  46.642  1.00  0.00      RAPB   
ATOM   3801  HB1 PRO   252      19.995  60.665  45.621  0.00  0.00      RAPB   
ATOM   3802  HB2 PRO   252      20.660  61.964  46.681  0.00  0.00      RAPB   
ATOM   3803  CG  PRO   252      18.516  61.523  46.959  1.00  0.00      RAPB   
ATOM   3804  HG1 PRO   252      17.963  61.859  46.057  0.00  0.00      RAPB   
ATOM   3805  HG2 PRO   252      18.532  62.331  47.723  0.00  0.00      RAPB   
ATOM   3806  C   PRO   252      21.381  60.350  48.629  1.00  0.00      RAPB   
ATOM   3807  O   PRO   252      22.536  60.028  48.355  1.00  0.00      RAPB   
ATOM   3808  N   CYS   253      21.053  60.998  49.757  1.00  0.00      RAPB   
ATOM   3809  HN  CYS   253      20.112  61.262  49.934  0.00  0.00      RAPB   
ATOM   3810  CA  CYS   253      22.058  61.458  50.669  1.00  0.00      RAPB   
ATOM   3811  HA  CYS   253      22.755  62.076  50.118  0.00  0.00      RAPB   
ATOM   3812  CB  CYS   253      21.451  62.293  51.829  1.00  0.00      RAPB   
ATOM   3813  HB1 CYS   253      20.908  61.626  52.529  0.00  0.00      RAPB   
ATOM   3814  HB2 CYS   253      22.288  62.754  52.401  0.00  0.00      RAPB   
ATOM   3815  SG  CYS   253      20.312  63.589  51.222  1.00  0.00      RAPB   
ATOM   3816  HG1 CYS   253      20.122  64.190  52.390  0.00  0.00      RAPB   
ATOM   3817  C   CYS   253      22.837  60.291  51.196  1.00  0.00      RAPB   
ATOM   3818  O   CYS   253      24.053  60.368  51.355  1.00  0.00      RAPB   
ATOM   3819  N   LEU   254      22.107  59.212  51.524  1.00  0.00      RAPB   
ATOM   3820  HN  LEU   254      21.141  59.217  51.279  0.00  0.00      RAPB   
ATOM   3821  CA  LEU   254      22.510  57.979  52.151  1.00  0.00      RAPB   
ATOM   3822  HA  LEU   254      23.248  58.245  52.895  0.00  0.00      RAPB   
ATOM   3823  CB  LEU   254      21.325  57.362  52.912  1.00  0.00      RAPB   
ATOM   3824  HB1 LEU   254      20.535  57.141  52.168  0.00  0.00      RAPB   
ATOM   3825  HB2 LEU   254      21.660  56.402  53.364  0.00  0.00      RAPB   
ATOM   3826  CG  LEU   254      20.659  58.208  54.031  1.00  0.00      RAPB   
ATOM   3827  HG  LEU   254      20.142  57.469  54.692  0.00  0.00      RAPB   
ATOM   3828  CD1 LEU   254      19.527  59.108  53.515  1.00  0.00      RAPB   
ATOM   3829 HD11 LEU   254      19.039  59.637  54.360  0.00  0.00      RAPB   
ATOM   3830 HD12 LEU   254      19.892  59.857  52.791  0.00  0.00      RAPB   
ATOM   3831 HD13 LEU   254      18.763  58.476  53.014  0.00  0.00      RAPB   
ATOM   3832  CD2 LEU   254      21.655  58.980  54.911  1.00  0.00      RAPB   
ATOM   3833 HD21 LEU   254      21.127  59.449  55.768  0.00  0.00      RAPB   
ATOM   3834 HD22 LEU   254      22.431  58.293  55.310  0.00  0.00      RAPB   
ATOM   3835 HD23 LEU   254      22.158  59.782  54.331  0.00  0.00      RAPB   
ATOM   3836  C   LEU   254      23.262  57.024  51.252  1.00  0.00      RAPB   
ATOM   3837  O   LEU   254      24.071  56.230  51.732  1.00  0.00      RAPB   
ATOM   3838  N   ILE   255      23.019  57.061  49.927  1.00  0.00      RAPB   
ATOM   3839  HN  ILE   255      22.409  57.758  49.552  0.00  0.00      RAPB   
ATOM   3840  CA  ILE   255      23.479  56.034  49.022  1.00  0.00      RAPB   
ATOM   3841  HA  ILE   255      23.059  55.092  49.343  0.00  0.00      RAPB   
ATOM   3842  CB  ILE   255      23.055  56.281  47.594  1.00  0.00      RAPB   
ATOM   3843  HB  ILE   255      23.289  57.339  47.322  0.00  0.00      RAPB   
ATOM   3844  CG2 ILE   255      23.732  55.339  46.565  1.00  0.00      RAPB   
ATOM   3845 HG21 ILE   255      23.301  55.482  45.552  0.00  0.00      RAPB   
ATOM   3846 HG22 ILE   255      24.821  55.537  46.475  0.00  0.00      RAPB   
ATOM   3847 HG23 ILE   255      23.586  54.278  46.855  0.00  0.00      RAPB   
ATOM   3848  CG1 ILE   255      21.552  56.068  47.548  1.00  0.00      RAPB   
ATOM   3849 HG11 ILE   255      21.304  54.986  47.633  0.00  0.00      RAPB   
ATOM   3850 HG12 ILE   255      21.060  56.586  48.396  0.00  0.00      RAPB   
ATOM   3851  CD  ILE   255      20.994  56.637  46.272  1.00  0.00      RAPB   
ATOM   3852  HD1 ILE   255      19.908  56.774  46.448  0.00  0.00      RAPB   
ATOM   3853  HD2 ILE   255      21.450  57.618  46.023  0.00  0.00      RAPB   
ATOM   3854  HD3 ILE   255      21.158  55.951  45.414  0.00  0.00      RAPB   
ATOM   3855  C   ILE   255      24.966  55.826  49.015  1.00  0.00      RAPB   
ATOM   3856  O   ILE   255      25.427  54.684  49.040  1.00  0.00      RAPB   
ATOM   3857  N   GLU   256      25.765  56.902  48.980  1.00  0.00      RAPB   
ATOM   3858  HN  GLU   256      25.393  57.824  48.952  0.00  0.00      RAPB   
ATOM   3859  CA  GLU   256      27.187  56.744  48.855  1.00  0.00      RAPB   
ATOM   3860  HA  GLU   256      27.371  56.111  47.996  0.00  0.00      RAPB   
ATOM   3861  CB  GLU   256      27.940  58.073  48.603  1.00  0.00      RAPB   
ATOM   3862  HB1 GLU   256      27.593  58.484  47.628  0.00  0.00      RAPB   
ATOM   3863  HB2 GLU   256      27.675  58.806  49.395  0.00  0.00      RAPB   
ATOM   3864  CG  GLU   256      29.494  57.948  48.545  1.00  0.00      RAPB   
ATOM   3865  HG1 GLU   256      29.938  58.937  48.312  0.00  0.00      RAPB   
ATOM   3866  HG2 GLU   256      29.878  57.633  49.538  0.00  0.00      RAPB   
ATOM   3867  CD  GLU   256      30.073  56.960  47.530  1.00  0.00      RAPB   
ATOM   3868  OE1 GLU   256      29.350  56.396  46.674  1.00  0.00      RAPB   
ATOM   3869  OE2 GLU   256      31.306  56.720  47.614  1.00  0.00      RAPB   
ATOM   3870  C   GLU   256      27.729  55.987  50.029  1.00  0.00      RAPB   
ATOM   3871  O   GLU   256      28.456  55.006  49.875  1.00  0.00      RAPB   
ATOM   3872  N   ALA   257      27.366  56.428  51.245  1.00  0.00      RAPB   
ATOM   3873  HN  ALA   257      26.744  57.197  51.332  0.00  0.00      RAPB   
ATOM   3874  CA  ALA   257      27.882  55.846  52.450  1.00  0.00      RAPB   
ATOM   3875  HA  ALA   257      28.964  55.828  52.390  0.00  0.00      RAPB   
ATOM   3876  CB  ALA   257      27.439  56.816  53.545  1.00  0.00      RAPB   
ATOM   3877  HB1 ALA   257      27.664  57.860  53.237  0.00  0.00      RAPB   
ATOM   3878  HB2 ALA   257      26.347  56.735  53.729  0.00  0.00      RAPB   
ATOM   3879  HB3 ALA   257      28.001  56.637  54.480  0.00  0.00      RAPB   
ATOM   3880  C   ALA   257      27.424  54.430  52.564  1.00  0.00      RAPB   
ATOM   3881  O   ALA   257      28.185  53.547  52.958  1.00  0.00      RAPB   
ATOM   3882  N   ALA   258      26.152  54.176  52.218  1.00  0.00      RAPB   
ATOM   3883  HN  ALA   258      25.541  54.907  51.909  0.00  0.00      RAPB   
ATOM   3884  CA  ALA   258      25.624  52.856  52.365  1.00  0.00      RAPB   
ATOM   3885  HA  ALA   258      25.765  52.528  53.388  0.00  0.00      RAPB   
ATOM   3886  CB  ALA   258      24.128  52.913  52.014  1.00  0.00      RAPB   
ATOM   3887  HB1 ALA   258      23.631  53.691  52.632  0.00  0.00      RAPB   
ATOM   3888  HB2 ALA   258      23.985  53.190  50.947  0.00  0.00      RAPB   
ATOM   3889  HB3 ALA   258      23.640  51.938  52.215  0.00  0.00      RAPB   
ATOM   3890  C   ALA   258      26.395  51.936  51.482  1.00  0.00      RAPB   
ATOM   3891  O   ALA   258      26.780  50.841  51.891  1.00  0.00      RAPB   
ATOM   3892  N   LYS   259      26.685  52.394  50.252  1.00  0.00      RAPB   
ATOM   3893  HN  LYS   259      26.422  53.317  49.955  0.00  0.00      RAPB   
ATOM   3894  CA  LYS   259      27.350  51.562  49.299  1.00  0.00      RAPB   
ATOM   3895  HA  LYS   259      26.773  50.660  49.150  0.00  0.00      RAPB   
ATOM   3896  CB  LYS   259      27.444  52.332  47.947  1.00  0.00      RAPB   
ATOM   3897  HB1 LYS   259      26.514  52.108  47.382  0.00  0.00      RAPB   
ATOM   3898  HB2 LYS   259      27.410  53.424  48.166  0.00  0.00      RAPB   
ATOM   3899  CG  LYS   259      28.653  52.114  47.016  1.00  0.00      RAPB   
ATOM   3900  HG1 LYS   259      28.946  51.044  46.966  0.00  0.00      RAPB   
ATOM   3901  HG2 LYS   259      28.330  52.427  45.995  0.00  0.00      RAPB   
ATOM   3902  CD  LYS   259      29.847  53.009  47.405  1.00  0.00      RAPB   
ATOM   3903  HD1 LYS   259      29.449  53.938  47.879  0.00  0.00      RAPB   
ATOM   3904  HD2 LYS   259      30.464  52.482  48.166  0.00  0.00      RAPB   
ATOM   3905  CE  LYS   259      30.744  53.460  46.250  1.00  0.00      RAPB   
ATOM   3906  HE1 LYS   259      31.197  52.582  45.742  0.00  0.00      RAPB   
ATOM   3907  HE2 LYS   259      30.164  54.064  45.518  0.00  0.00      RAPB   
ATOM   3908  NZ  LYS   259      31.827  54.297  46.784  1.00  0.00      RAPB   
ATOM   3909  HZ1 LYS   259      32.497  54.596  46.067  0.00  0.00      RAPB   
ATOM   3910  HZ2 LYS   259      31.438  55.188  47.217  0.00  0.00      RAPB   
ATOM   3911  HZ3 LYS   259      32.350  53.746  47.527  0.00  0.00      RAPB   
ATOM   3912  C   LYS   259      28.647  51.124  49.902  1.00  0.00      RAPB   
ATOM   3913  O   LYS   259      29.029  49.960  49.807  1.00  0.00      RAPB   
ATOM   3914  N   GLU   260      29.355  52.058  50.555  1.00  0.00      RAPB   
ATOM   3915  HN  GLU   260      29.038  53.007  50.588  0.00  0.00      RAPB   
ATOM   3916  CA  GLU   260      30.628  51.764  51.149  1.00  0.00      RAPB   
ATOM   3917  HA  GLU   260      31.200  51.203  50.423  0.00  0.00      RAPB   
ATOM   3918  CB  GLU   260      31.475  52.994  51.561  1.00  0.00      RAPB   
ATOM   3919  HB1 GLU   260      30.818  53.766  52.015  0.00  0.00      RAPB   
ATOM   3920  HB2 GLU   260      32.220  52.691  52.334  0.00  0.00      RAPB   
ATOM   3921  CG  GLU   260      32.306  53.606  50.401  1.00  0.00      RAPB   
ATOM   3922  HG1 GLU   260      31.624  54.107  49.684  0.00  0.00      RAPB   
ATOM   3923  HG2 GLU   260      32.997  54.372  50.809  0.00  0.00      RAPB   
ATOM   3924  CD  GLU   260      33.157  52.593  49.633  1.00  0.00      RAPB   
ATOM   3925  OE1 GLU   260      33.788  51.697  50.253  1.00  0.00      RAPB   
ATOM   3926  OE2 GLU   260      33.152  52.698  48.377  1.00  0.00      RAPB   
ATOM   3927  C   GLU   260      30.485  50.819  52.313  1.00  0.00      RAPB   
ATOM   3928  O   GLU   260      31.233  49.849  52.428  1.00  0.00      RAPB   
ATOM   3929  N   GLU   261      29.494  51.057  53.194  1.00  0.00      RAPB   
ATOM   3930  HN  GLU   261      28.909  51.868  53.087  0.00  0.00      RAPB   
ATOM   3931  CA  GLU   261      29.391  50.315  54.425  1.00  0.00      RAPB   
ATOM   3932  HA  GLU   261      30.316  50.424  54.974  0.00  0.00      RAPB   
ATOM   3933  CB  GLU   261      28.233  50.886  55.284  1.00  0.00      RAPB   
ATOM   3934  HB1 GLU   261      28.330  51.994  55.273  0.00  0.00      RAPB   
ATOM   3935  HB2 GLU   261      27.257  50.645  54.811  0.00  0.00      RAPB   
ATOM   3936  CG  GLU   261      28.225  50.418  56.767  1.00  0.00      RAPB   
ATOM   3937  HG1 GLU   261      27.268  50.710  57.247  0.00  0.00      RAPB   
ATOM   3938  HG2 GLU   261      28.326  49.318  56.836  0.00  0.00      RAPB   
ATOM   3939  CD  GLU   261      29.335  51.038  57.611  1.00  0.00      RAPB   
ATOM   3940  OE1 GLU   261      30.101  51.883  57.097  1.00  0.00      RAPB   
ATOM   3941  OE2 GLU   261      29.448  50.675  58.809  1.00  0.00      RAPB   
ATOM   3942  C   GLU   261      29.147  48.849  54.188  1.00  0.00      RAPB   
ATOM   3943  O   GLU   261      29.742  47.991  54.838  1.00  0.00      RAPB   
ATOM   3944  N   TYR   262      28.220  48.564  53.263  1.00  0.00      RAPB   
ATOM   3945  HN  TYR   262      27.818  49.365  52.807  0.00  0.00      RAPB   
ATOM   3946  CA  TYR   262      27.667  47.303  52.855  1.00  0.00      RAPB   
ATOM   3947  HA  TYR   262      27.641  46.688  53.742  0.00  0.00      RAPB   
ATOM   3948  CB  TYR   262      26.209  47.472  52.354  1.00  0.00      RAPB   
ATOM   3949  HB1 TYR   262      26.207  48.125  51.453  0.00  0.00      RAPB   
ATOM   3950  HB2 TYR   262      25.764  46.489  52.094  0.00  0.00      RAPB   
ATOM   3951  CG  TYR   262      25.322  48.106  53.411  1.00  0.00      RAPB   
ATOM   3952  CD1 TYR   262      25.509  47.911  54.798  1.00  0.00      RAPB   
ATOM   3953  HD1 TYR   262      26.305  47.293  55.182  0.00  0.00      RAPB   
ATOM   3954  CD2 TYR   262      24.259  48.925  52.996  1.00  0.00      RAPB   
ATOM   3955  HD2 TYR   262      24.096  49.082  51.941  0.00  0.00      RAPB   
ATOM   3956  CE1 TYR   262      24.687  48.554  55.731  1.00  0.00      RAPB   
ATOM   3957  HE1 TYR   262      24.866  48.428  56.789  0.00  0.00      RAPB   
ATOM   3958  CE2 TYR   262      23.414  49.541  53.932  1.00  0.00      RAPB   
ATOM   3959  HE2 TYR   262      22.588  50.137  53.582  0.00  0.00      RAPB   
ATOM   3960  CZ  TYR   262      23.640  49.364  55.303  1.00  0.00      RAPB   
ATOM   3961  OH  TYR   262      22.832  49.970  56.285  1.00  0.00      RAPB   
ATOM   3962  HH  TYR   262      22.280  50.638  55.874  0.00  0.00      RAPB   
ATOM   3963  C   TYR   262      28.511  46.478  51.924  1.00  0.00      RAPB   
ATOM   3964  O   TYR   262      28.108  45.369  51.584  1.00  0.00      RAPB   
ATOM   3965  N   ASN   263      29.633  47.006  51.404  1.00  0.00      RAPB   
ATOM   3966  HN  ASN   263      29.902  47.934  51.669  0.00  0.00      RAPB   
ATOM   3967  CA  ASN   263      30.386  46.401  50.330  1.00  0.00      RAPB   
ATOM   3968  HA  ASN   263      29.857  46.574  49.404  0.00  0.00      RAPB   
ATOM   3969  CB  ASN   263      31.759  47.148  50.318  1.00  0.00      RAPB   
ATOM   3970  HB1 ASN   263      31.566  48.226  50.123  0.00  0.00      RAPB   
ATOM   3971  HB2 ASN   263      32.210  47.079  51.330  0.00  0.00      RAPB   
ATOM   3972  CG  ASN   263      32.851  46.716  49.330  1.00  0.00      RAPB   
ATOM   3973  OD1 ASN   263      34.012  47.090  49.520  1.00  0.00      RAPB   
ATOM   3974  ND2 ASN   263      32.528  45.925  48.290  1.00  0.00      RAPB   
ATOM   3975 HD21 ASN   263      33.274  45.637  47.699  0.00  0.00      RAPB   
ATOM   3976 HD22 ASN   263      31.655  45.438  48.286  0.00  0.00      RAPB   
ATOM   3977  C   ASN   263      30.566  44.911  50.482  1.00  0.00      RAPB   
ATOM   3978  O   ASN   263      30.480  44.179  49.499  1.00  0.00      RAPB   
ATOM   3979  N   GLY   264      30.824  44.406  51.694  1.00  0.00      RAPB   
ATOM   3980  HN  GLY   264      30.913  45.018  52.472  0.00  0.00      RAPB   
ATOM   3981  CA  GLY   264      31.042  43.000  51.920  1.00  0.00      RAPB   
ATOM   3982  HA1 GLY   264      31.338  42.849  52.946  0.00  0.00      RAPB   
ATOM   3983  HA2 GLY   264      31.794  42.647  51.226  0.00  0.00      RAPB   
ATOM   3984  C   GLY   264      29.805  42.173  51.681  1.00  0.00      RAPB   
ATOM   3985  O   GLY   264      29.887  40.954  51.534  1.00  0.00      RAPB   
ATOM   3986  N   VAL   265      28.623  42.811  51.729  1.00  0.00      RAPB   
ATOM   3987  HN  VAL   265      28.588  43.813  51.716  0.00  0.00      RAPB   
ATOM   3988  CA  VAL   265      27.390  42.106  51.918  1.00  0.00      RAPB   
ATOM   3989  HA  VAL   265      27.594  41.493  52.778  0.00  0.00      RAPB   
ATOM   3990  CB  VAL   265      26.300  43.021  52.463  1.00  0.00      RAPB   
ATOM   3991  HB  VAL   265      26.108  43.834  51.736  0.00  0.00      RAPB   
ATOM   3992  CG1 VAL   265      25.008  42.252  52.780  1.00  0.00      RAPB   
ATOM   3993 HG11 VAL   265      24.162  42.966  52.838  0.00  0.00      RAPB   
ATOM   3994 HG12 VAL   265      24.730  41.504  52.023  0.00  0.00      RAPB   
ATOM   3995 HG13 VAL   265      25.113  41.713  53.745  0.00  0.00      RAPB   
ATOM   3996  CG2 VAL   265      26.788  43.699  53.759  1.00  0.00      RAPB   
ATOM   3997 HG21 VAL   265      26.044  44.458  54.075  0.00  0.00      RAPB   
ATOM   3998 HG22 VAL   265      26.901  42.947  54.563  0.00  0.00      RAPB   
ATOM   3999 HG23 VAL   265      27.764  44.209  53.642  0.00  0.00      RAPB   
ATOM   4000  C   VAL   265      26.934  41.077  50.987  1.00  0.00      RAPB   
ATOM   4001  O   VAL   265      27.132  39.888  51.248  1.00  0.00      RAPB   
ATOM   4002  N   ILE   266      26.366  41.523  49.859  1.00  0.00      RAPB   
ATOM   4003  HN  ILE   266      26.269  42.483  49.626  0.00  0.00      RAPB   
ATOM   4004  CA  ILE   266      25.635  40.568  49.107  1.00  0.00      RAPB   
ATOM   4005  HA  ILE   266      25.018  40.000  49.793  0.00  0.00      RAPB   
ATOM   4006  CB  ILE   266      24.706  41.286  48.288  1.00  0.00      RAPB   
ATOM   4007  HB  ILE   266      25.219  41.920  47.532  0.00  0.00      RAPB   
ATOM   4008  CG2 ILE   266      23.921  40.153  47.588  1.00  0.00      RAPB   
ATOM   4009 HG21 ILE   266      23.022  40.510  47.053  0.00  0.00      RAPB   
ATOM   4010 HG22 ILE   266      24.580  39.657  46.840  0.00  0.00      RAPB   
ATOM   4011 HG23 ILE   266      23.608  39.380  48.317  0.00  0.00      RAPB   
ATOM   4012  CG1 ILE   266      23.931  42.191  49.338  1.00  0.00      RAPB   
ATOM   4013 HG11 ILE   266      22.875  42.246  49.020  0.00  0.00      RAPB   
ATOM   4014 HG12 ILE   266      23.861  41.664  50.303  0.00  0.00      RAPB   
ATOM   4015  CD  ILE   266      24.417  43.651  49.602  1.00  0.00      RAPB   
ATOM   4016  HD1 ILE   266      24.458  44.265  48.688  0.00  0.00      RAPB   
ATOM   4017  HD2 ILE   266      25.435  43.727  49.994  0.00  0.00      RAPB   
ATOM   4018  HD3 ILE   266      23.722  44.153  50.308  0.00  0.00      RAPB   
ATOM   4019  C   ILE   266      26.593  39.570  48.638  1.00  0.00      RAPB   
ATOM   4020  O   ILE   266      26.362  38.365  48.704  1.00  0.00      RAPB   
ATOM   4021  N   GLU   267      27.741  40.042  48.179  1.00  0.00      RAPB   
ATOM   4022  HN  GLU   267      28.015  40.990  48.079  0.00  0.00      RAPB   
ATOM   4023  CA  GLU   267      28.455  38.967  47.644  1.00  0.00      RAPB   
ATOM   4024  HA  GLU   267      27.840  38.246  47.118  0.00  0.00      RAPB   
ATOM   4025  CB  GLU   267      29.360  39.417  46.491  1.00  0.00      RAPB   
ATOM   4026  HB1 GLU   267      30.103  40.166  46.841  0.00  0.00      RAPB   
ATOM   4027  HB2 GLU   267      29.917  38.534  46.100  0.00  0.00      RAPB   
ATOM   4028  CG  GLU   267      28.533  40.000  45.315  1.00  0.00      RAPB   
ATOM   4029  HG1 GLU   267      28.203  41.024  45.574  0.00  0.00      RAPB   
ATOM   4030  HG2 GLU   267      29.199  40.050  44.431  0.00  0.00      RAPB   
ATOM   4031  CD  GLU   267      27.285  39.202  44.915  1.00  0.00      RAPB   
ATOM   4032  OE1 GLU   267      26.199  39.815  44.753  1.00  0.00      RAPB   
ATOM   4033  OE2 GLU   267      27.381  37.958  44.760  1.00  0.00      RAPB   
ATOM   4034  C   GLU   267      29.192  38.132  48.625  1.00  0.00      RAPB   
ATOM   4035  O   GLU   267      28.962  36.928  48.711  1.00  0.00      RAPB   
ATOM   4036  N   GLU   268      30.058  38.763  49.434  1.00  0.00      RAPB   
ATOM   4037  HN  GLU   268      30.167  39.754  49.481  0.00  0.00      RAPB   
ATOM   4038  CA  GLU   268      30.943  37.973  50.238  1.00  0.00      RAPB   
ATOM   4039  HA  GLU   268      31.438  37.262  49.592  0.00  0.00      RAPB   
ATOM   4040  CB  GLU   268      32.052  38.779  50.959  1.00  0.00      RAPB   
ATOM   4041  HB1 GLU   268      31.622  39.404  51.772  0.00  0.00      RAPB   
ATOM   4042  HB2 GLU   268      32.757  38.068  51.446  0.00  0.00      RAPB   
ATOM   4043  CG  GLU   268      32.876  39.703  50.034  1.00  0.00      RAPB   
ATOM   4044  HG1 GLU   268      33.332  39.124  49.207  0.00  0.00      RAPB   
ATOM   4045  HG2 GLU   268      32.247  40.512  49.611  0.00  0.00      RAPB   
ATOM   4046  CD  GLU   268      34.006  40.371  50.812  1.00  0.00      RAPB   
ATOM   4047  OE1 GLU   268      33.701  41.196  51.711  1.00  0.00      RAPB   
ATOM   4048  OE2 GLU   268      35.181  40.049  50.508  1.00  0.00      RAPB   
ATOM   4049  C   GLU   268      30.172  37.191  51.240  1.00  0.00      RAPB   
ATOM   4050  O   GLU   268      30.366  35.985  51.391  1.00  0.00      RAPB   
ATOM   4051  N   PHE   269      29.262  37.869  51.951  1.00  0.00      RAPB   
ATOM   4052  HN  PHE   269      29.135  38.855  51.809  0.00  0.00      RAPB   
ATOM   4053  CA  PHE   269      28.529  37.217  52.989  1.00  0.00      RAPB   
ATOM   4054  HA  PHE   269      29.226  36.631  53.575  0.00  0.00      RAPB   
ATOM   4055  CB  PHE   269      27.871  38.232  53.952  1.00  0.00      RAPB   
ATOM   4056  HB1 PHE   269      27.103  38.795  53.387  0.00  0.00      RAPB   
ATOM   4057  HB2 PHE   269      27.391  37.708  54.804  0.00  0.00      RAPB   
ATOM   4058  CG  PHE   269      28.832  39.259  54.515  1.00  0.00      RAPB   
ATOM   4059  CD1 PHE   269      30.229  39.085  54.605  1.00  0.00      RAPB   
ATOM   4060  HD1 PHE   269      30.703  38.171  54.284  0.00  0.00      RAPB   
ATOM   4061  CD2 PHE   269      28.287  40.475  54.960  1.00  0.00      RAPB   
ATOM   4062  HD2 PHE   269      27.218  40.618  54.915  0.00  0.00      RAPB   
ATOM   4063  CE1 PHE   269      31.051  40.124  55.057  1.00  0.00      RAPB   
ATOM   4064  HE1 PHE   269      32.124  39.998  55.053  0.00  0.00      RAPB   
ATOM   4065  CE2 PHE   269      29.106  41.506  55.435  1.00  0.00      RAPB   
ATOM   4066  HE2 PHE   269      28.669  42.437  55.758  0.00  0.00      RAPB   
ATOM   4067  CZ  PHE   269      30.492  41.334  55.476  1.00  0.00      RAPB   
ATOM   4068  HZ  PHE   269      31.135  42.130  55.822  0.00  0.00      RAPB   
ATOM   4069  C   PHE   269      27.577  36.222  52.412  1.00  0.00      RAPB   
ATOM   4070  O   PHE   269      27.444  35.117  52.937  1.00  0.00      RAPB   
ATOM   4071  N   LEU   270      26.889  36.571  51.306  1.00  0.00      RAPB   
ATOM   4072  HN  LEU   270      27.016  37.449  50.840  0.00  0.00      RAPB   
ATOM   4073  CA  LEU   270      25.952  35.626  50.771  1.00  0.00      RAPB   
ATOM   4074  HA  LEU   270      25.353  35.309  51.614  0.00  0.00      RAPB   
ATOM   4075  CB  LEU   270      24.909  36.184  49.790  1.00  0.00      RAPB   
ATOM   4076  HB1 LEU   270      24.897  37.286  49.933  0.00  0.00      RAPB   
ATOM   4077  HB2 LEU   270      25.201  35.973  48.740  0.00  0.00      RAPB   
ATOM   4078  CG  LEU   270      23.445  35.795  50.045  1.00  0.00      RAPB   
ATOM   4079  HG  LEU   270      23.127  36.292  50.992  0.00  0.00      RAPB   
ATOM   4080  CD1 LEU   270      23.212  34.294  50.200  1.00  0.00      RAPB   
ATOM   4081 HD11 LEU   270      23.484  33.777  49.254  0.00  0.00      RAPB   
ATOM   4082 HD12 LEU   270      23.812  33.862  51.025  0.00  0.00      RAPB   
ATOM   4083 HD13 LEU   270      22.150  34.089  50.427  0.00  0.00      RAPB   
ATOM   4084  CD2 LEU   270      22.590  36.357  48.907  1.00  0.00      RAPB   
ATOM   4085 HD21 LEU   270      21.515  36.225  49.133  0.00  0.00      RAPB   
ATOM   4086 HD22 LEU   270      22.795  37.437  48.767  0.00  0.00      RAPB   
ATOM   4087 HD23 LEU   270      22.823  35.828  47.958  0.00  0.00      RAPB   
ATOM   4088  C   LEU   270      26.673  34.392  50.351  1.00  0.00      RAPB   
ATOM   4089  O   LEU   270      26.155  33.287  50.503  1.00  0.00      RAPB   
ATOM   4090  N   ALA   271      27.895  34.534  49.817  1.00  0.00      RAPB   
ATOM   4091  HN  ALA   271      28.290  35.443  49.644  0.00  0.00      RAPB   
ATOM   4092  CA  ALA   271      28.588  33.362  49.373  1.00  0.00      RAPB   
ATOM   4093  HA  ALA   271      27.953  32.843  48.662  0.00  0.00      RAPB   
ATOM   4094  CB  ALA   271      29.901  33.780  48.682  1.00  0.00      RAPB   
ATOM   4095  HB1 ALA   271      29.657  34.515  47.881  0.00  0.00      RAPB   
ATOM   4096  HB2 ALA   271      30.583  34.291  49.395  0.00  0.00      RAPB   
ATOM   4097  HB3 ALA   271      30.393  32.916  48.198  0.00  0.00      RAPB   
ATOM   4098  C   ALA   271      28.802  32.435  50.535  1.00  0.00      RAPB   
ATOM   4099  O   ALA   271      28.580  31.232  50.413  1.00  0.00      RAPB   
ATOM   4100  N   THR   272      29.224  32.958  51.704  1.00  0.00      RAPB   
ATOM   4101  HN  THR   272      29.268  33.951  51.870  0.00  0.00      RAPB   
ATOM   4102  CA  THR   272      29.487  32.067  52.802  1.00  0.00      RAPB   
ATOM   4103  HA  THR   272      30.106  31.263  52.454  0.00  0.00      RAPB   
ATOM   4104  CB  THR   272      30.227  32.675  53.986  1.00  0.00      RAPB   
ATOM   4105  HB  THR   272      30.207  31.988  54.866  0.00  0.00      RAPB   
ATOM   4106  OG1 THR   272      29.672  33.922  54.334  1.00  0.00      RAPB   
ATOM   4107  HG1 THR   272      30.157  34.260  55.094  0.00  0.00      RAPB   
ATOM   4108  CG2 THR   272      31.681  32.959  53.588  1.00  0.00      RAPB   
ATOM   4109 HG21 THR   272      32.229  33.407  54.447  0.00  0.00      RAPB   
ATOM   4110 HG22 THR   272      32.203  32.027  53.296  0.00  0.00      RAPB   
ATOM   4111 HG23 THR   272      31.716  33.691  52.751  0.00  0.00      RAPB   
ATOM   4112  C   THR   272      28.222  31.403  53.244  1.00  0.00      RAPB   
ATOM   4113  O   THR   272      28.193  30.199  53.496  1.00  0.00      RAPB   
ATOM   4114  N   GLY   273      27.126  32.176  53.322  1.00  0.00      RAPB   
ATOM   4115  HN  GLY   273      27.188  33.160  53.109  0.00  0.00      RAPB   
ATOM   4116  CA  GLY   273      25.889  31.653  53.817  1.00  0.00      RAPB   
ATOM   4117  HA1 GLY   273      25.140  32.427  53.739  0.00  0.00      RAPB   
ATOM   4118  HA2 GLY   273      26.028  31.276  54.821  0.00  0.00      RAPB   
ATOM   4119  C   GLY   273      25.456  30.517  52.948  1.00  0.00      RAPB   
ATOM   4120  O   GLY   273      24.920  29.521  53.433  1.00  0.00      RAPB   
ATOM   4121  N   GLU   274      25.662  30.643  51.628  1.00  0.00      RAPB   
ATOM   4122  HN  GLU   274      25.993  31.500  51.216  0.00  0.00      RAPB   
ATOM   4123  CA  GLU   274      25.260  29.607  50.727  1.00  0.00      RAPB   
ATOM   4124  HA  GLU   274      24.219  29.424  50.901  0.00  0.00      RAPB   
ATOM   4125  CB  GLU   274      25.502  30.013  49.253  1.00  0.00      RAPB   
ATOM   4126  HB1 GLU   274      26.533  30.415  49.142  0.00  0.00      RAPB   
ATOM   4127  HB2 GLU   274      25.394  29.131  48.583  0.00  0.00      RAPB   
ATOM   4128  CG  GLU   274      24.489  31.082  48.793  1.00  0.00      RAPB   
ATOM   4129  HG1 GLU   274      23.482  30.627  48.709  0.00  0.00      RAPB   
ATOM   4130  HG2 GLU   274      24.435  31.889  49.548  0.00  0.00      RAPB   
ATOM   4131  CD  GLU   274      24.833  31.746  47.471  1.00  0.00      RAPB   
ATOM   4132  OE1 GLU   274      25.906  32.403  47.363  1.00  0.00      RAPB   
ATOM   4133  OE2 GLU   274      23.975  31.697  46.555  1.00  0.00      RAPB   
ATOM   4134  C   GLU   274      26.045  28.383  51.058  1.00  0.00      RAPB   
ATOM   4135  O   GLU   274      25.528  27.270  51.030  1.00  0.00      RAPB   
ATOM   4136  N   LYS   275      27.333  28.551  51.388  1.00  0.00      RAPB   
ATOM   4137  HN  LYS   275      27.726  29.470  51.429  0.00  0.00      RAPB   
ATOM   4138  CA  LYS   275      28.113  27.397  51.702  1.00  0.00      RAPB   
ATOM   4139  HA  LYS   275      28.002  26.675  50.903  0.00  0.00      RAPB   
ATOM   4140  CB  LYS   275      29.620  27.752  51.819  1.00  0.00      RAPB   
ATOM   4141  HB1 LYS   275      29.729  28.538  52.596  0.00  0.00      RAPB   
ATOM   4142  HB2 LYS   275      30.197  26.862  52.155  0.00  0.00      RAPB   
ATOM   4143  CG  LYS   275      30.194  28.258  50.478  1.00  0.00      RAPB   
ATOM   4144  HG1 LYS   275      30.465  27.397  49.829  0.00  0.00      RAPB   
ATOM   4145  HG2 LYS   275      29.380  28.809  49.948  0.00  0.00      RAPB   
ATOM   4146  CD  LYS   275      31.376  29.233  50.634  1.00  0.00      RAPB   
ATOM   4147  HD1 LYS   275      31.152  29.847  51.532  0.00  0.00      RAPB   
ATOM   4148  HD2 LYS   275      32.310  28.667  50.845  0.00  0.00      RAPB   
ATOM   4149  CE  LYS   275      31.545  30.147  49.408  1.00  0.00      RAPB   
ATOM   4150  HE1 LYS   275      32.200  29.669  48.649  0.00  0.00      RAPB   
ATOM   4151  HE2 LYS   275      30.553  30.349  48.944  0.00  0.00      RAPB   
ATOM   4152  NZ  LYS   275      32.122  31.459  49.793  1.00  0.00      RAPB   
ATOM   4153  HZ1 LYS   275      32.266  32.046  48.945  0.00  0.00      RAPB   
ATOM   4154  HZ2 LYS   275      31.448  31.955  50.415  0.00  0.00      RAPB   
ATOM   4155  HZ3 LYS   275      33.026  31.337  50.287  0.00  0.00      RAPB   
ATOM   4156  C   LYS   275      27.534  26.768  52.924  1.00  0.00      RAPB   
ATOM   4157  O   LYS   275      27.398  25.549  53.010  1.00  0.00      RAPB   
ATOM   4158  N   LEU   276      27.195  27.596  53.925  1.00  0.00      RAPB   
ATOM   4159  HN  LEU   276      27.292  28.592  53.845  0.00  0.00      RAPB   
ATOM   4160  CA  LEU   276      26.728  27.021  55.147  1.00  0.00      RAPB   
ATOM   4161  HA  LEU   276      27.424  26.264  55.487  0.00  0.00      RAPB   
ATOM   4162  CB  LEU   276      26.670  28.168  56.199  1.00  0.00      RAPB   
ATOM   4163  HB1 LEU   276      27.547  28.829  56.009  0.00  0.00      RAPB   
ATOM   4164  HB2 LEU   276      25.769  28.798  56.033  0.00  0.00      RAPB   
ATOM   4165  CG  LEU   276      26.740  27.788  57.698  1.00  0.00      RAPB   
ATOM   4166  HG  LEU   276      27.728  27.302  57.892  0.00  0.00      RAPB   
ATOM   4167  CD1 LEU   276      25.650  26.828  58.192  1.00  0.00      RAPB   
ATOM   4168 HD11 LEU   276      24.638  27.227  57.964  0.00  0.00      RAPB   
ATOM   4169 HD12 LEU   276      25.757  25.824  57.733  0.00  0.00      RAPB   
ATOM   4170 HD13 LEU   276      25.738  26.695  59.293  0.00  0.00      RAPB   
ATOM   4171  CD2 LEU   276      26.666  29.073  58.537  1.00  0.00      RAPB   
ATOM   4172 HD21 LEU   276      26.765  28.828  59.616  0.00  0.00      RAPB   
ATOM   4173 HD22 LEU   276      27.476  29.776  58.254  0.00  0.00      RAPB   
ATOM   4174 HD23 LEU   276      25.687  29.576  58.383  0.00  0.00      RAPB   
ATOM   4175  C   LEU   276      25.369  26.390  55.008  1.00  0.00      RAPB   
ATOM   4176  O   LEU   276      25.155  25.249  55.411  1.00  0.00      RAPB   
ATOM   4177  N   PHE   277      24.404  27.162  54.480  1.00  0.00      RAPB   
ATOM   4178  HN  PHE   277      24.628  28.097  54.178  0.00  0.00      RAPB   
ATOM   4179  CA  PHE   277      23.010  26.824  54.353  1.00  0.00      RAPB   
ATOM   4180  HA  PHE   277      22.787  26.121  55.146  0.00  0.00      RAPB   
ATOM   4181  CB  PHE   277      22.192  28.013  54.637  1.00  0.00      RAPB   
ATOM   4182  HB1 PHE   277      22.433  28.843  53.936  0.00  0.00      RAPB   
ATOM   4183  HB2 PHE   277      21.146  27.689  54.505  0.00  0.00      RAPB   
ATOM   4184  CG  PHE   277      22.264  28.489  56.051  1.00  0.00      RAPB   
ATOM   4185  CD1 PHE   277      21.603  27.767  57.059  1.00  0.00      RAPB   
ATOM   4186  HD1 PHE   277      21.224  26.776  56.853  0.00  0.00      RAPB   
ATOM   4187  CD2 PHE   277      22.715  29.788  56.312  1.00  0.00      RAPB   
ATOM   4188  HD2 PHE   277      23.190  30.353  55.523  0.00  0.00      RAPB   
ATOM   4189  CE1 PHE   277      21.291  28.388  58.273  1.00  0.00      RAPB   
ATOM   4190  HE1 PHE   277      20.737  27.855  59.027  0.00  0.00      RAPB   
ATOM   4191  CE2 PHE   277      22.372  30.418  57.510  1.00  0.00      RAPB   
ATOM   4192  HE2 PHE   277      22.648  31.449  57.661  0.00  0.00      RAPB   
ATOM   4193  CZ  PHE   277      21.638  29.724  58.482  1.00  0.00      RAPB   
ATOM   4194  HZ  PHE   277      21.332  30.219  59.392  0.00  0.00      RAPB   
ATOM   4195  C   PHE   277      22.618  26.062  53.133  1.00  0.00      RAPB   
ATOM   4196  O   PHE   277      21.569  25.422  53.112  1.00  0.00      RAPB   
ATOM   4197  N   GLY   278      23.384  26.183  52.045  1.00  0.00      RAPB   
ATOM   4198  HN  GLY   278      24.116  26.871  51.978  0.00  0.00      RAPB   
ATOM   4199  CA  GLY   278      22.921  25.623  50.813  1.00  0.00      RAPB   
ATOM   4200  HA1 GLY   278      22.073  24.966  50.954  0.00  0.00      RAPB   
ATOM   4201  HA2 GLY   278      23.758  25.159  50.316  0.00  0.00      RAPB   
ATOM   4202  C   GLY   278      22.516  26.799  49.973  1.00  0.00      RAPB   
ATOM   4203  O   GLY   278      22.714  27.948  50.363  1.00  0.00      RAPB   
ATOM   4204  N   PRO   279      21.960  26.535  48.825  1.00  0.00      RAPB   
ATOM   4205  CA  PRO   279      21.628  27.547  47.854  1.00  0.00      RAPB   
ATOM   4206  HA  PRO   279      22.544  28.052  47.580  0.00  0.00      RAPB   
ATOM   4207  CD  PRO   279      21.345  25.240  48.486  1.00  0.00      RAPB   
ATOM   4208  HD1 PRO   279      22.134  24.536  48.145  0.00  0.00      RAPB   
ATOM   4209  HD2 PRO   279      20.772  24.805  49.339  0.00  0.00      RAPB   
ATOM   4210  CB  PRO   279      21.028  26.761  46.677  1.00  0.00      RAPB   
ATOM   4211  HB1 PRO   279      21.853  26.416  46.016  0.00  0.00      RAPB   
ATOM   4212  HB2 PRO   279      20.311  27.357  46.074  0.00  0.00      RAPB   
ATOM   4213  CG  PRO   279      20.374  25.554  47.346  1.00  0.00      RAPB   
ATOM   4214  HG1 PRO   279      20.222  24.698  46.660  0.00  0.00      RAPB   
ATOM   4215  HG2 PRO   279      19.395  25.860  47.781  0.00  0.00      RAPB   
ATOM   4216  C   PRO   279      20.708  28.629  48.342  1.00  0.00      RAPB   
ATOM   4217  O   PRO   279      19.791  28.349  49.113  1.00  0.00      RAPB   
ATOM   4218  N   TYR   280      20.947  29.873  47.870  1.00  0.00      RAPB   
ATOM   4219  HN  TYR   280      21.727  30.050  47.271  0.00  0.00      RAPB   
ATOM   4220  CA  TYR   280      20.140  31.029  48.149  1.00  0.00      RAPB   
ATOM   4221  HA  TYR   280      19.687  30.938  49.128  0.00  0.00      RAPB   
ATOM   4222  CB  TYR   280      20.997  32.318  48.034  1.00  0.00      RAPB   
ATOM   4223  HB1 TYR   280      21.796  32.286  48.803  0.00  0.00      RAPB   
ATOM   4224  HB2 TYR   280      21.500  32.353  47.041  0.00  0.00      RAPB   
ATOM   4225  CG  TYR   280      20.217  33.592  48.232  1.00  0.00      RAPB   
ATOM   4226  CD1 TYR   280      19.788  33.961  49.514  1.00  0.00      RAPB   
ATOM   4227  HD1 TYR   280      20.003  33.319  50.357  0.00  0.00      RAPB   
ATOM   4228  CD2 TYR   280      19.943  34.447  47.148  1.00  0.00      RAPB   
ATOM   4229  HD2 TYR   280      20.277  34.165  46.160  0.00  0.00      RAPB   
ATOM   4230  CE1 TYR   280      19.127  35.179  49.716  1.00  0.00      RAPB   
ATOM   4231  HE1 TYR   280      18.820  35.479  50.703  0.00  0.00      RAPB   
ATOM   4232  CE2 TYR   280      19.252  35.653  47.348  1.00  0.00      RAPB   
ATOM   4233  HE2 TYR   280      19.037  36.299  46.512  0.00  0.00      RAPB   
ATOM   4234  CZ  TYR   280      18.838  36.009  48.637  1.00  0.00      RAPB   
ATOM   4235  OH  TYR   280      18.070  37.161  48.888  1.00  0.00      RAPB   
ATOM   4236  HH  TYR   280      17.894  37.625  48.052  0.00  0.00      RAPB   
ATOM   4237  C   TYR   280      19.070  31.021  47.089  1.00  0.00      RAPB   
ATOM   4238  O   TYR   280      19.350  31.196  45.905  1.00  0.00      RAPB   
ATOM   4239  N   VAL   281      17.815  30.764  47.511  1.00  0.00      RAPB   
ATOM   4240  HN  VAL   281      17.677  30.514  48.464  0.00  0.00      RAPB   
ATOM   4241  CA  VAL   281      16.649  30.602  46.675  1.00  0.00      RAPB   
ATOM   4242  HA  VAL   281      16.951  30.052  45.794  0.00  0.00      RAPB   
ATOM   4243  CB  VAL   281      15.618  29.755  47.437  1.00  0.00      RAPB   
ATOM   4244  HB  VAL   281      15.152  30.364  48.248  0.00  0.00      RAPB   
ATOM   4245  CG1 VAL   281      14.503  29.248  46.499  1.00  0.00      RAPB   
ATOM   4246 HG11 VAL   281      13.816  28.580  47.061  0.00  0.00      RAPB   
ATOM   4247 HG12 VAL   281      13.896  30.091  46.107  0.00  0.00      RAPB   
ATOM   4248 HG13 VAL   281      14.933  28.685  45.645  0.00  0.00      RAPB   
ATOM   4249  CG2 VAL   281      16.306  28.535  48.092  1.00  0.00      RAPB   
ATOM   4250 HG21 VAL   281      15.537  27.863  48.531  0.00  0.00      RAPB   
ATOM   4251 HG22 VAL   281      16.880  27.959  47.336  0.00  0.00      RAPB   
ATOM   4252 HG23 VAL   281      16.995  28.823  48.913  0.00  0.00      RAPB   
ATOM   4253  C   VAL   281      15.999  31.873  46.183  1.00  0.00      RAPB   
ATOM   4254  O   VAL   281      15.320  31.864  45.158  1.00  0.00      RAPB   
ATOM   4255  N   TRP   282      16.129  32.981  46.929  1.00  0.00      RAPB   
ATOM   4256  HN  TRP   282      16.653  32.931  47.770  0.00  0.00      RAPB   
ATOM   4257  CA  TRP   282      15.378  34.192  46.714  1.00  0.00      RAPB   
ATOM   4258  HA  TRP   282      14.337  33.903  46.634  0.00  0.00      RAPB   
ATOM   4259  CB  TRP   282      15.503  35.114  47.934  1.00  0.00      RAPB   
ATOM   4260  HB1 TRP   282      16.513  35.546  47.961  0.00  0.00      RAPB   
ATOM   4261  HB2 TRP   282      14.769  35.943  47.864  0.00  0.00      RAPB   
ATOM   4262  CG  TRP   282      15.260  34.341  49.208  1.00  0.00      RAPB   
ATOM   4263  CD2 TRP   282      13.956  34.121  49.748  1.00  0.00      RAPB   
ATOM   4264  CD1 TRP   282      16.113  33.539  49.917  1.00  0.00      RAPB   
ATOM   4265  HD1 TRP   282      17.161  33.412  49.699  0.00  0.00      RAPB   
ATOM   4266  NE1 TRP   282      15.426  32.845  50.880  1.00  0.00      RAPB   
ATOM   4267  HE1 TRP   282      15.793  32.240  51.569  0.00  0.00      RAPB   
ATOM   4268  CE2 TRP   282      14.106  33.186  50.788  1.00  0.00      RAPB   
ATOM   4269  CE3 TRP   282      12.707  34.626  49.398  1.00  0.00      RAPB   
ATOM   4270  HE3 TRP   282      12.575  35.327  48.589  0.00  0.00      RAPB   
ATOM   4271  CZ2 TRP   282      13.021  32.755  51.504  1.00  0.00      RAPB   
ATOM   4272  HZ2 TRP   282      13.135  32.008  52.272  0.00  0.00      RAPB   
ATOM   4273  CZ3 TRP   282      11.605  34.212  50.159  1.00  0.00      RAPB   
ATOM   4274  HZ3 TRP   282      10.625  34.604  49.931  0.00  0.00      RAPB   
ATOM   4275  CH2 TRP   282      11.765  33.301  51.211  1.00  0.00      RAPB   
ATOM   4276  HH2 TRP   282      10.912  32.968  51.778  0.00  0.00      RAPB   
ATOM   4277  C   TRP   282      15.699  34.883  45.425  1.00  0.00      RAPB   
ATOM   4278  O   TRP   282      14.839  35.549  44.850  1.00  0.00      RAPB   
ATOM   4279  N   GLY   283      16.960  34.837  44.973  1.00  0.00      RAPB   
ATOM   4280  HN  GLY   283      17.638  34.283  45.451  0.00  0.00      RAPB   
ATOM   4281  CA  GLY   283      17.260  35.379  43.679  1.00  0.00      RAPB   
ATOM   4282  HA1 GLY   283      16.372  35.540  43.082  0.00  0.00      RAPB   
ATOM   4283  HA2 GLY   283      17.955  34.701  43.204  0.00  0.00      RAPB   
ATOM   4284  C   GLY   283      17.968  36.687  43.822  1.00  0.00      RAPB   
ATOM   4285  O   GLY   283      19.098  36.830  43.360  1.00  0.00      RAPB   
ATOM   4286  N   ARG   284      17.345  37.679  44.486  1.00  0.00      RAPB   
ATOM   4287  HN  ARG   284      16.454  37.562  44.921  0.00  0.00      RAPB   
ATOM   4288  CA  ARG   284      18.046  38.922  44.612  1.00  0.00      RAPB   
ATOM   4289  HA  ARG   284      19.011  38.960  44.121  0.00  0.00      RAPB   
ATOM   4290  CB  ARG   284      17.140  40.124  44.160  1.00  0.00      RAPB   
ATOM   4291  HB1 ARG   284      16.335  40.276  44.921  0.00  0.00      RAPB   
ATOM   4292  HB2 ARG   284      17.758  41.054  44.155  0.00  0.00      RAPB   
ATOM   4293  CG  ARG   284      16.386  40.015  42.815  1.00  0.00      RAPB   
ATOM   4294  HG1 ARG   284      17.121  40.054  41.982  0.00  0.00      RAPB   
ATOM   4295  HG2 ARG   284      15.860  39.035  42.777  0.00  0.00      RAPB   
ATOM   4296  CD  ARG   284      15.339  41.139  42.670  1.00  0.00      RAPB   
ATOM   4297  HD1 ARG   284      14.652  41.118  43.549  0.00  0.00      RAPB   
ATOM   4298  HD2 ARG   284      15.843  42.134  42.626  0.00  0.00      RAPB   
ATOM   4299  NE  ARG   284      14.562  40.897  41.401  1.00  0.00      RAPB   
ATOM   4300  HE  ARG   284      14.978  40.333  40.699  0.00  0.00      RAPB   
ATOM   4301  CZ  ARG   284      13.357  41.419  41.133  1.00  0.00      RAPB   
ATOM   4302  NH1 ARG   284      12.764  41.164  39.969  1.00  0.00      RAPB   
ATOM   4303 HH11 ARG   284      11.865  41.567  39.818  0.00  0.00      RAPB   
ATOM   4304 HH12 ARG   284      13.182  40.543  39.325  0.00  0.00      RAPB   
ATOM   4305  NH2 ARG   284      12.703  42.204  41.972  1.00  0.00      RAPB   
ATOM   4306 HH21 ARG   284      11.886  42.694  41.653  0.00  0.00      RAPB   
ATOM   4307 HH22 ARG   284      13.146  42.585  42.780  0.00  0.00      RAPB   
ATOM   4308  C   ARG   284      18.213  39.197  46.064  1.00  0.00      RAPB   
ATOM   4309  O   ARG   284      17.369  38.813  46.872  1.00  0.00      RAPB   
ATOM   4310  N   TYR   285      19.353  39.813  46.443  1.00  0.00      RAPB   
ATOM   4311  HN  TYR   285      20.006  40.202  45.784  0.00  0.00      RAPB   
ATOM   4312  CA  TYR   285      19.517  40.169  47.822  1.00  0.00      RAPB   
ATOM   4313  HA  TYR   285      18.572  40.063  48.336  0.00  0.00      RAPB   
ATOM   4314  CB  TYR   285      20.526  39.319  48.620  1.00  0.00      RAPB   
ATOM   4315  HB1 TYR   285      20.311  38.242  48.494  0.00  0.00      RAPB   
ATOM   4316  HB2 TYR   285      21.546  39.508  48.252  0.00  0.00      RAPB   
ATOM   4317  CG  TYR   285      20.435  39.635  50.095  1.00  0.00      RAPB   
ATOM   4318  CD1 TYR   285      19.240  39.516  50.828  1.00  0.00      RAPB   
ATOM   4319  HD1 TYR   285      18.343  39.144  50.361  0.00  0.00      RAPB   
ATOM   4320  CD2 TYR   285      21.567  40.132  50.742  1.00  0.00      RAPB   
ATOM   4321  HD2 TYR   285      22.486  40.166  50.192  0.00  0.00      RAPB   
ATOM   4322  CE1 TYR   285      19.192  39.888  52.179  1.00  0.00      RAPB   
ATOM   4323  HE1 TYR   285      18.277  39.754  52.736  0.00  0.00      RAPB   
ATOM   4324  CE2 TYR   285      21.503  40.594  52.060  1.00  0.00      RAPB   
ATOM   4325  HE2 TYR   285      22.383  41.009  52.523  0.00  0.00      RAPB   
ATOM   4326  CZ  TYR   285      20.325  40.432  52.792  1.00  0.00      RAPB   
ATOM   4327  OH  TYR   285      20.313  40.768  54.158  1.00  0.00      RAPB   
ATOM   4328  HH  TYR   285      21.225  40.874  54.440  0.00  0.00      RAPB   
ATOM   4329  C   TYR   285      19.744  41.647  47.866  1.00  0.00      RAPB   
ATOM   4330  O   TYR   285      20.885  42.104  47.866  1.00  0.00      RAPB   
ATOM   4331  N   ASP   286      18.662  42.447  47.902  1.00  0.00      RAPB   
ATOM   4332  HN  ASP   286      17.717  42.126  47.874  0.00  0.00      RAPB   
ATOM   4333  CA  ASP   286      18.833  43.872  47.956  1.00  0.00      RAPB   
ATOM   4334  HA  ASP   286      19.803  44.161  47.575  0.00  0.00      RAPB   
ATOM   4335  CB  ASP   286      17.775  44.611  47.074  1.00  0.00      RAPB   
ATOM   4336  HB1 ASP   286      16.818  44.065  47.115  0.00  0.00      RAPB   
ATOM   4337  HB2 ASP   286      17.616  45.649  47.429  0.00  0.00      RAPB   
ATOM   4338  CG  ASP   286      18.143  44.724  45.601  1.00  0.00      RAPB   
ATOM   4339  OD1 ASP   286      19.245  44.281  45.207  1.00  0.00      RAPB   
ATOM   4340  OD2 ASP   286      17.321  45.307  44.839  1.00  0.00      RAPB   
ATOM   4341  C   ASP   286      18.812  44.347  49.381  1.00  0.00      RAPB   
ATOM   4342  O   ASP   286      18.362  43.639  50.283  1.00  0.00      RAPB   
ATOM   4343  N   LEU   287      19.305  45.591  49.594  1.00  0.00      RAPB   
ATOM   4344  HN  LEU   287      19.658  46.120  48.817  0.00  0.00      RAPB   
ATOM   4345  CA  LEU   287      19.321  46.216  50.889  1.00  0.00      RAPB   
ATOM   4346  HA  LEU   287      18.740  45.623  51.582  0.00  0.00      RAPB   
ATOM   4347  CB  LEU   287      20.762  46.374  51.437  1.00  0.00      RAPB   
ATOM   4348  HB1 LEU   287      21.479  45.978  50.684  0.00  0.00      RAPB   
ATOM   4349  HB2 LEU   287      21.013  47.446  51.590  0.00  0.00      RAPB   
ATOM   4350  CG  LEU   287      20.966  45.625  52.767  1.00  0.00      RAPB   
ATOM   4351  HG  LEU   287      20.072  45.818  53.411  0.00  0.00      RAPB   
ATOM   4352  CD1 LEU   287      22.192  46.162  53.507  1.00  0.00      RAPB   
ATOM   4353 HD11 LEU   287      23.120  45.961  52.932  0.00  0.00      RAPB   
ATOM   4354 HD12 LEU   287      22.092  47.255  53.656  0.00  0.00      RAPB   
ATOM   4355 HD13 LEU   287      22.274  45.690  54.507  0.00  0.00      RAPB   
ATOM   4356  CD2 LEU   287      21.089  44.111  52.550  1.00  0.00      RAPB   
ATOM   4357 HD21 LEU   287      21.981  43.876  51.933  0.00  0.00      RAPB   
ATOM   4358 HD22 LEU   287      21.173  43.585  53.523  0.00  0.00      RAPB   
ATOM   4359 HD23 LEU   287      20.196  43.714  52.022  0.00  0.00      RAPB   
ATOM   4360  C   LEU   287      18.636  47.547  50.799  1.00  0.00      RAPB   
ATOM   4361  O   LEU   287      18.713  48.236  49.780  1.00  0.00      RAPB   
ATOM   4362  N   LEU   288      17.926  47.922  51.886  1.00  0.00      RAPB   
ATOM   4363  HN  LEU   288      17.763  47.257  52.623  0.00  0.00      RAPB   
ATOM   4364  CA  LEU   288      17.238  49.178  51.988  1.00  0.00      RAPB   
ATOM   4365  HA  LEU   288      17.547  49.821  51.177  0.00  0.00      RAPB   
ATOM   4366  CB  LEU   288      15.703  49.007  51.924  1.00  0.00      RAPB   
ATOM   4367  HB1 LEU   288      15.494  48.056  51.387  0.00  0.00      RAPB   
ATOM   4368  HB2 LEU   288      15.278  48.881  52.942  0.00  0.00      RAPB   
ATOM   4369  CG  LEU   288      14.943  50.128  51.180  1.00  0.00      RAPB   
ATOM   4370  HG  LEU   288      15.235  50.070  50.103  0.00  0.00      RAPB   
ATOM   4371  CD1 LEU   288      15.248  51.554  51.666  1.00  0.00      RAPB   
ATOM   4372 HD11 LEU   288      15.219  51.622  52.768  0.00  0.00      RAPB   
ATOM   4373 HD12 LEU   288      16.250  51.881  51.328  0.00  0.00      RAPB   
ATOM   4374 HD13 LEU   288      14.498  52.262  51.259  0.00  0.00      RAPB   
ATOM   4375  CD2 LEU   288      13.435  49.874  51.258  1.00  0.00      RAPB   
ATOM   4376 HD21 LEU   288      12.882  50.642  50.678  0.00  0.00      RAPB   
ATOM   4377 HD22 LEU   288      13.195  48.873  50.842  0.00  0.00      RAPB   
ATOM   4378 HD23 LEU   288      13.083  49.903  52.309  0.00  0.00      RAPB   
ATOM   4379  C   LEU   288      17.632  49.833  53.279  1.00  0.00      RAPB   
ATOM   4380  O   LEU   288      17.393  49.302  54.361  1.00  0.00      RAPB   
ATOM   4381  N   PHE   289      18.225  51.035  53.179  1.00  0.00      RAPB   
ATOM   4382  HN  PHE   289      18.354  51.427  52.263  0.00  0.00      RAPB   
ATOM   4383  CA  PHE   289      18.697  51.820  54.284  1.00  0.00      RAPB   
ATOM   4384  HA  PHE   289      18.773  51.202  55.169  0.00  0.00      RAPB   
ATOM   4385  CB  PHE   289      20.141  52.278  53.906  1.00  0.00      RAPB   
ATOM   4386  HB1 PHE   289      20.729  51.336  53.827  0.00  0.00      RAPB   
ATOM   4387  HB2 PHE   289      20.163  52.715  52.899  0.00  0.00      RAPB   
ATOM   4388  CG  PHE   289      20.924  53.218  54.783  1.00  0.00      RAPB   
ATOM   4389  CD1 PHE   289      22.299  52.962  54.927  1.00  0.00      RAPB   
ATOM   4390  HD1 PHE   289      22.734  52.084  54.488  0.00  0.00      RAPB   
ATOM   4391  CD2 PHE   289      20.422  54.432  55.280  1.00  0.00      RAPB   
ATOM   4392  HD2 PHE   289      19.389  54.707  55.147  0.00  0.00      RAPB   
ATOM   4393  CE1 PHE   289      23.152  53.869  55.555  1.00  0.00      RAPB   
ATOM   4394  HE1 PHE   289      24.209  53.651  55.622  0.00  0.00      RAPB   
ATOM   4395  CE2 PHE   289      21.280  55.349  55.905  1.00  0.00      RAPB   
ATOM   4396  HE2 PHE   289      20.891  56.282  56.282  0.00  0.00      RAPB   
ATOM   4397  CZ  PHE   289      22.638  55.064  56.058  1.00  0.00      RAPB   
ATOM   4398  HZ  PHE   289      23.284  55.770  56.560  0.00  0.00      RAPB   
ATOM   4399  C   PHE   289      17.591  52.801  54.553  1.00  0.00      RAPB   
ATOM   4400  O   PHE   289      17.409  53.763  53.809  1.00  0.00      RAPB   
ATOM   4401  N   MET   290      16.822  52.575  55.639  1.00  0.00      RAPB   
ATOM   4402  HN  MET   290      17.024  51.809  56.251  0.00  0.00      RAPB   
ATOM   4403  CA  MET   290      15.654  53.361  55.946  1.00  0.00      RAPB   
ATOM   4404  HA  MET   290      15.133  53.573  55.023  0.00  0.00      RAPB   
ATOM   4405  CB  MET   290      14.854  52.428  56.916  1.00  0.00      RAPB   
ATOM   4406  HB1 MET   290      15.395  52.406  57.892  0.00  0.00      RAPB   
ATOM   4407  HB2 MET   290      13.842  52.828  57.117  0.00  0.00      RAPB   
ATOM   4408  CG  MET   290      14.731  50.945  56.492  1.00  0.00      RAPB   
ATOM   4409  HG1 MET   290      15.732  50.467  56.490  0.00  0.00      RAPB   
ATOM   4410  HG2 MET   290      14.155  50.404  57.271  0.00  0.00      RAPB   
ATOM   4411  SD  MET   290      13.965  50.649  54.892  1.00  0.00      RAPB   
ATOM   4412  CE  MET   290      12.276  50.974  55.421  1.00  0.00      RAPB   
ATOM   4413  HE1 MET   290      11.576  50.795  54.578  0.00  0.00      RAPB   
ATOM   4414  HE2 MET   290      11.983  50.297  56.252  0.00  0.00      RAPB   
ATOM   4415  HE3 MET   290      12.151  52.021  55.764  0.00  0.00      RAPB   
ATOM   4416  C   MET   290      16.002  54.604  56.701  1.00  0.00      RAPB   
ATOM   4417  O   MET   290      17.155  54.886  57.029  1.00  0.00      RAPB   
ATOM   4418  N   PRO   291      14.961  55.371  56.930  1.00  0.00      RAPB   
ATOM   4419  CA  PRO   291      15.070  56.581  57.697  1.00  0.00      RAPB   
ATOM   4420  HA  PRO   291      15.921  57.134  57.324  0.00  0.00      RAPB   
ATOM   4421  CD  PRO   291      13.734  55.403  56.109  1.00  0.00      RAPB   
ATOM   4422  HD1 PRO   291      13.964  55.903  55.140  0.00  0.00      RAPB   
ATOM   4423  HD2 PRO   291      13.277  54.408  55.917  0.00  0.00      RAPB   
ATOM   4424  CB  PRO   291      13.722  57.315  57.477  1.00  0.00      RAPB   
ATOM   4425  HB1 PRO   291      13.868  58.104  56.704  0.00  0.00      RAPB   
ATOM   4426  HB2 PRO   291      13.323  57.791  58.395  0.00  0.00      RAPB   
ATOM   4427  CG  PRO   291      12.779  56.254  56.926  1.00  0.00      RAPB   
ATOM   4428  HG1 PRO   291      11.949  56.677  56.323  0.00  0.00      RAPB   
ATOM   4429  HG2 PRO   291      12.370  55.647  57.764  0.00  0.00      RAPB   
ATOM   4430  C   PRO   291      15.315  56.205  59.129  1.00  0.00      RAPB   
ATOM   4431  O   PRO   291      14.999  55.083  59.519  1.00  0.00      RAPB   
ATOM   4432  N   PRO   292      15.843  57.112  59.899  1.00  0.00      RAPB   
ATOM   4433  CA  PRO   292      16.274  56.857  61.252  1.00  0.00      RAPB   
ATOM   4434  HA  PRO   292      17.035  56.103  61.242  0.00  0.00      RAPB   
ATOM   4435  CD  PRO   292      16.102  58.508  59.508  1.00  0.00      RAPB   
ATOM   4436  HD1 PRO   292      17.079  58.555  58.975  0.00  0.00      RAPB   
ATOM   4437  HD2 PRO   292      15.300  58.953  58.878  0.00  0.00      RAPB   
ATOM   4438  CB  PRO   292      16.815  58.209  61.740  1.00  0.00      RAPB   
ATOM   4439  HB1 PRO   292      17.916  58.213  61.580  0.00  0.00      RAPB   
ATOM   4440  HB2 PRO   292      16.606  58.419  62.804  0.00  0.00      RAPB   
ATOM   4441  CG  PRO   292      16.177  59.253  60.831  1.00  0.00      RAPB   
ATOM   4442  HG1 PRO   292      16.768  60.190  60.772  0.00  0.00      RAPB   
ATOM   4443  HG2 PRO   292      15.151  59.490  61.193  0.00  0.00      RAPB   
ATOM   4444  C   PRO   292      15.244  56.247  62.156  1.00  0.00      RAPB   
ATOM   4445  O   PRO   292      15.632  55.540  63.086  1.00  0.00      RAPB   
ATOM   4446  N   SER   293      13.947  56.521  61.934  1.00  0.00      RAPB   
ATOM   4447  HN  SER   293      13.667  57.071  61.154  0.00  0.00      RAPB   
ATOM   4448  CA  SER   293      12.898  56.054  62.797  1.00  0.00      RAPB   
ATOM   4449  HA  SER   293      13.181  56.254  63.813  0.00  0.00      RAPB   
ATOM   4450  CB  SER   293      11.544  56.790  62.547  1.00  0.00      RAPB   
ATOM   4451  HB1 SER   293      10.777  56.416  63.265  0.00  0.00      RAPB   
ATOM   4452  HB2 SER   293      11.696  57.873  62.765  0.00  0.00      RAPB   
ATOM   4453  OG  SER   293      11.056  56.648  61.204  1.00  0.00      RAPB   
ATOM   4454  HG1 SER   293      10.306  57.260  61.130  0.00  0.00      RAPB   
ATOM   4455  C   SER   293      12.679  54.575  62.655  1.00  0.00      RAPB   
ATOM   4456  O   SER   293      11.853  54.017  63.375  1.00  0.00      RAPB   
ATOM   4457  N   PHE   294      13.372  53.894  61.717  1.00  0.00      RAPB   
ATOM   4458  HN  PHE   294      14.040  54.340  61.120  0.00  0.00      RAPB   
ATOM   4459  CA  PHE   294      13.158  52.476  61.578  1.00  0.00      RAPB   
ATOM   4460  HA  PHE   294      12.153  52.368  61.215  0.00  0.00      RAPB   
ATOM   4461  CB  PHE   294      14.116  51.930  60.489  1.00  0.00      RAPB   
ATOM   4462  HB1 PHE   294      14.068  52.613  59.615  0.00  0.00      RAPB   
ATOM   4463  HB2 PHE   294      15.165  51.913  60.855  0.00  0.00      RAPB   
ATOM   4464  CG  PHE   294      13.718  50.566  59.998  1.00  0.00      RAPB   
ATOM   4465  CD1 PHE   294      12.470  50.373  59.385  1.00  0.00      RAPB   
ATOM   4466  HD1 PHE   294      11.802  51.210  59.261  0.00  0.00      RAPB   
ATOM   4467  CD2 PHE   294      14.605  49.483  60.081  1.00  0.00      RAPB   
ATOM   4468  HD2 PHE   294      15.591  49.635  60.487  0.00  0.00      RAPB   
ATOM   4469  CE1 PHE   294      12.100  49.113  58.901  1.00  0.00      RAPB   
ATOM   4470  HE1 PHE   294      11.141  48.979  58.419  0.00  0.00      RAPB   
ATOM   4471  CE2 PHE   294      14.230  48.211  59.632  1.00  0.00      RAPB   
ATOM   4472  HE2 PHE   294      14.920  47.381  59.713  0.00  0.00      RAPB   
ATOM   4473  CZ  PHE   294      12.969  48.025  59.053  1.00  0.00      RAPB   
ATOM   4474  HZ  PHE   294      12.674  47.044  58.707  0.00  0.00      RAPB   
ATOM   4475  C   PHE   294      13.448  51.847  62.919  1.00  0.00      RAPB   
ATOM   4476  O   PHE   294      14.489  52.077  63.531  1.00  0.00      RAPB   
ATOM   4477  N   PRO   295      12.501  51.082  63.404  1.00  0.00      RAPB   
ATOM   4478  CA  PRO   295      12.580  50.494  64.721  1.00  0.00      RAPB   
ATOM   4479  HA  PRO   295      12.817  51.290  65.416  0.00  0.00      RAPB   
ATOM   4480  CD  PRO   295      11.097  51.076  62.939  1.00  0.00      RAPB   
ATOM   4481  HD1 PRO   295      10.748  52.058  62.546  0.00  0.00      RAPB   
ATOM   4482  HD2 PRO   295      10.972  50.299  62.159  0.00  0.00      RAPB   
ATOM   4483  CB  PRO   295      11.191  49.891  64.980  1.00  0.00      RAPB   
ATOM   4484  HB1 PRO   295      10.928  49.884  66.055  0.00  0.00      RAPB   
ATOM   4485  HB2 PRO   295      11.113  48.848  64.591  0.00  0.00      RAPB   
ATOM   4486  CG  PRO   295      10.263  50.768  64.169  1.00  0.00      RAPB   
ATOM   4487  HG1 PRO   295      10.058  51.718  64.708  0.00  0.00      RAPB   
ATOM   4488  HG2 PRO   295       9.308  50.259  63.916  0.00  0.00      RAPB   
ATOM   4489  C   PRO   295      13.581  49.398  64.949  1.00  0.00      RAPB   
ATOM   4490  O   PRO   295      13.896  49.143  66.111  1.00  0.00      RAPB   
ATOM   4491  N   PHE   296      14.081  48.716  63.900  1.00  0.00      RAPB   
ATOM   4492  HN  PHE   296      13.896  48.980  62.959  0.00  0.00      RAPB   
ATOM   4493  CA  PHE   296      14.976  47.619  64.158  1.00  0.00      RAPB   
ATOM   4494  HA  PHE   296      15.242  47.549  65.204  0.00  0.00      RAPB   
ATOM   4495  CB  PHE   296      14.382  46.256  63.692  1.00  0.00      RAPB   
ATOM   4496  HB1 PHE   296      13.925  46.360  62.684  0.00  0.00      RAPB   
ATOM   4497  HB2 PHE   296      15.155  45.462  63.633  0.00  0.00      RAPB   
ATOM   4498  CG  PHE   296      13.343  45.741  64.657  1.00  0.00      RAPB   
ATOM   4499  CD1 PHE   296      12.028  45.488  64.233  1.00  0.00      RAPB   
ATOM   4500  HD1 PHE   296      11.743  45.676  63.215  0.00  0.00      RAPB   
ATOM   4501  CD2 PHE   296      13.686  45.439  65.988  1.00  0.00      RAPB   
ATOM   4502  HD2 PHE   296      14.689  45.600  66.345  0.00  0.00      RAPB   
ATOM   4503  CE1 PHE   296      11.071  44.966  65.112  1.00  0.00      RAPB   
ATOM   4504  HE1 PHE   296      10.059  44.783  64.776  0.00  0.00      RAPB   
ATOM   4505  CE2 PHE   296      12.735  44.907  66.869  1.00  0.00      RAPB   
ATOM   4506  HE2 PHE   296      12.995  44.696  67.896  0.00  0.00      RAPB   
ATOM   4507  CZ  PHE   296      11.426  44.676  66.433  1.00  0.00      RAPB   
ATOM   4508  HZ  PHE   296      10.687  44.279  67.118  0.00  0.00      RAPB   
ATOM   4509  C   PHE   296      16.259  47.861  63.444  1.00  0.00      RAPB   
ATOM   4510  O   PHE   296      16.330  48.709  62.558  1.00  0.00      RAPB   
ATOM   4511  N   GLY   297      17.320  47.145  63.875  1.00  0.00      RAPB   
ATOM   4512  HN  GLY   297      17.169  46.464  64.586  0.00  0.00      RAPB   
ATOM   4513  CA  GLY   297      18.615  47.204  63.262  1.00  0.00      RAPB   
ATOM   4514  HA1 GLY   297      19.298  46.581  63.817  0.00  0.00      RAPB   
ATOM   4515  HA2 GLY   297      18.907  48.232  63.178  0.00  0.00      RAPB   
ATOM   4516  C   GLY   297      18.501  46.629  61.886  1.00  0.00      RAPB   
ATOM   4517  O   GLY   297      19.109  47.129  60.940  1.00  0.00      RAPB   
ATOM   4518  N   GLY   298      17.724  45.535  61.745  1.00  0.00      RAPB   
ATOM   4519  HN  GLY   298      17.229  45.077  62.479  0.00  0.00      RAPB   
ATOM   4520  CA  GLY   298      17.581  44.921  60.456  1.00  0.00      RAPB   
ATOM   4521  HA1 GLY   298      18.412  44.248  60.297  0.00  0.00      RAPB   
ATOM   4522  HA2 GLY   298      17.479  45.690  59.715  0.00  0.00      RAPB   
ATOM   4523  C   GLY   298      16.332  44.097  60.445  1.00  0.00      RAPB   
ATOM   4524  O   GLY   298      15.820  43.707  61.495  1.00  0.00      RAPB   
ATOM   4525  N   MET   299      15.811  43.838  59.223  1.00  0.00      RAPB   
ATOM   4526  HN  MET   299      16.250  44.229  58.413  0.00  0.00      RAPB   
ATOM   4527  CA  MET   299      14.647  43.026  59.002  1.00  0.00      RAPB   
ATOM   4528  HA  MET   299      14.592  42.287  59.793  0.00  0.00      RAPB   
ATOM   4529  CB  MET   299      13.348  43.868  59.000  1.00  0.00      RAPB   
ATOM   4530  HB1 MET   299      13.355  44.476  59.932  0.00  0.00      RAPB   
ATOM   4531  HB2 MET   299      13.358  44.569  58.141  0.00  0.00      RAPB   
ATOM   4532  CG  MET   299      12.049  43.038  58.966  1.00  0.00      RAPB   
ATOM   4533  HG1 MET   299      11.958  42.555  57.968  0.00  0.00      RAPB   
ATOM   4534  HG2 MET   299      12.126  42.211  59.708  0.00  0.00      RAPB   
ATOM   4535  SD  MET   299      10.544  44.008  59.305  1.00  0.00      RAPB   
ATOM   4536  CE  MET   299      10.756  43.976  61.106  1.00  0.00      RAPB   
ATOM   4537  HE1 MET   299       9.924  44.497  61.626  0.00  0.00      RAPB   
ATOM   4538  HE2 MET   299      10.785  42.929  61.481  0.00  0.00      RAPB   
ATOM   4539  HE3 MET   299      11.708  44.458  61.407  0.00  0.00      RAPB   
ATOM   4540  C   MET   299      14.853  42.282  57.711  1.00  0.00      RAPB   
ATOM   4541  O   MET   299      15.062  42.869  56.653  1.00  0.00      RAPB   
ATOM   4542  N   GLU   300      14.659  40.958  57.791  1.00  0.00      RAPB   
ATOM   4543  HN  GLU   300      14.436  40.594  58.692  0.00  0.00      RAPB   
ATOM   4544  CA  GLU   300      14.877  39.876  56.871  1.00  0.00      RAPB   
ATOM   4545  HA  GLU   300      15.892  39.940  56.503  0.00  0.00      RAPB   
ATOM   4546  CB  GLU   300      14.690  38.569  57.715  1.00  0.00      RAPB   
ATOM   4547  HB1 GLU   300      14.908  37.691  57.075  0.00  0.00      RAPB   
ATOM   4548  HB2 GLU   300      15.454  38.592  58.524  0.00  0.00      RAPB   
ATOM   4549  CG  GLU   300      13.289  38.391  58.390  1.00  0.00      RAPB   
ATOM   4550  HG1 GLU   300      13.020  39.294  58.974  0.00  0.00      RAPB   
ATOM   4551  HG2 GLU   300      12.526  38.273  57.600  0.00  0.00      RAPB   
ATOM   4552  CD  GLU   300      13.138  37.208  59.358  1.00  0.00      RAPB   
ATOM   4553  OE1 GLU   300      12.634  36.125  58.945  1.00  0.00      RAPB   
ATOM   4554  OE2 GLU   300      13.434  37.401  60.566  1.00  0.00      RAPB   
ATOM   4555  C   GLU   300      13.972  39.895  55.676  1.00  0.00      RAPB   
ATOM   4556  O   GLU   300      13.805  38.831  55.084  1.00  0.00      RAPB   
ATOM   4557  N   ASN   301      13.222  40.982  55.399  1.00  0.00      RAPB   
ATOM   4558  HN  ASN   301      13.396  41.831  55.892  0.00  0.00      RAPB   
ATOM   4559  CA  ASN   301      12.278  40.971  54.299  1.00  0.00      RAPB   
ATOM   4560  HA  ASN   301      11.511  40.337  54.705  0.00  0.00      RAPB   
ATOM   4561  CB  ASN   301      11.527  42.287  53.963  1.00  0.00      RAPB   
ATOM   4562  HB1 ASN   301      11.907  42.742  53.025  0.00  0.00      RAPB   
ATOM   4563  HB2 ASN   301      10.449  42.060  53.819  0.00  0.00      RAPB   
ATOM   4564  CG  ASN   301      11.633  43.318  55.067  1.00  0.00      RAPB   
ATOM   4565  OD1 ASN   301      10.755  43.513  55.904  1.00  0.00      RAPB   
ATOM   4566  ND2 ASN   301      12.754  44.059  55.040  1.00  0.00      RAPB   
ATOM   4567 HD21 ASN   301      12.794  44.841  55.649  0.00  0.00      RAPB   
ATOM   4568 HD22 ASN   301      13.376  43.942  54.260  0.00  0.00      RAPB   
ATOM   4569  C   ASN   301      12.914  40.380  53.065  1.00  0.00      RAPB   
ATOM   4570  O   ASN   301      13.983  40.805  52.632  1.00  0.00      RAPB   
ATOM   4571  N   PRO   302      12.262  39.386  52.497  1.00  0.00      RAPB   
ATOM   4572  CA  PRO   302      12.813  38.641  51.395  1.00  0.00      RAPB   
ATOM   4573  HA  PRO   302      13.771  38.268  51.732  0.00  0.00      RAPB   
ATOM   4574  CD  PRO   302      11.139  38.645  53.049  1.00  0.00      RAPB   
ATOM   4575  HD1 PRO   302      11.537  38.019  53.877  0.00  0.00      RAPB   
ATOM   4576  HD2 PRO   302      10.332  39.317  53.406  0.00  0.00      RAPB   
ATOM   4577  CB  PRO   302      11.886  37.450  51.128  1.00  0.00      RAPB   
ATOM   4578  HB1 PRO   302      12.374  36.533  51.538  0.00  0.00      RAPB   
ATOM   4579  HB2 PRO   302      11.666  37.288  50.055  0.00  0.00      RAPB   
ATOM   4580  CG  PRO   302      10.632  37.727  51.939  1.00  0.00      RAPB   
ATOM   4581  HG1 PRO   302      10.206  36.795  52.364  0.00  0.00      RAPB   
ATOM   4582  HG2 PRO   302       9.864  38.233  51.321  0.00  0.00      RAPB   
ATOM   4583  C   PRO   302      13.094  39.464  50.182  1.00  0.00      RAPB   
ATOM   4584  O   PRO   302      12.213  40.179  49.708  1.00  0.00      RAPB   
ATOM   4585  N   CYS   303      14.317  39.317  49.643  1.00  0.00      RAPB   
ATOM   4586  HN  CYS   303      14.959  38.694  50.078  0.00  0.00      RAPB   
ATOM   4587  CA  CYS   303      14.783  40.001  48.475  1.00  0.00      RAPB   
ATOM   4588  HA  CYS   303      15.748  39.586  48.259  0.00  0.00      RAPB   
ATOM   4589  CB  CYS   303      13.902  39.899  47.193  1.00  0.00      RAPB   
ATOM   4590  HB1 CYS   303      12.884  40.285  47.415  0.00  0.00      RAPB   
ATOM   4591  HB2 CYS   303      14.331  40.566  46.412  0.00  0.00      RAPB   
ATOM   4592  SG  CYS   303      13.809  38.207  46.538  1.00  0.00      RAPB   
ATOM   4593  HG1 CYS   303      12.839  38.432  45.664  0.00  0.00      RAPB   
ATOM   4594  C   CYS   303      15.045  41.440  48.797  1.00  0.00      RAPB   
ATOM   4595  O   CYS   303      15.657  42.140  47.990  1.00  0.00      RAPB   
ATOM   4596  N   LEU   304      14.632  41.917  49.992  1.00  0.00      RAPB   
ATOM   4597  HN  LEU   304      14.180  41.358  50.688  0.00  0.00      RAPB   
ATOM   4598  CA  LEU   304      14.900  43.292  50.313  1.00  0.00      RAPB   
ATOM   4599  HA  LEU   304      15.867  43.575  49.919  0.00  0.00      RAPB   
ATOM   4600  CB  LEU   304      13.822  44.235  49.722  1.00  0.00      RAPB   
ATOM   4601  HB1 LEU   304      13.035  43.596  49.264  0.00  0.00      RAPB   
ATOM   4602  HB2 LEU   304      13.323  44.860  50.490  0.00  0.00      RAPB   
ATOM   4603  CG  LEU   304      14.409  45.145  48.629  1.00  0.00      RAPB   
ATOM   4604  HG  LEU   304      15.266  44.606  48.171  0.00  0.00      RAPB   
ATOM   4605  CD1 LEU   304      14.935  46.469  49.194  1.00  0.00      RAPB   
ATOM   4606 HD11 LEU   304      14.108  47.054  49.645  0.00  0.00      RAPB   
ATOM   4607 HD12 LEU   304      15.706  46.275  49.971  0.00  0.00      RAPB   
ATOM   4608 HD13 LEU   304      15.401  47.074  48.385  0.00  0.00      RAPB   
ATOM   4609  CD2 LEU   304      13.402  45.364  47.503  1.00  0.00      RAPB   
ATOM   4610 HD21 LEU   304      13.788  46.105  46.772  0.00  0.00      RAPB   
ATOM   4611 HD22 LEU   304      13.206  44.403  46.978  0.00  0.00      RAPB   
ATOM   4612 HD23 LEU   304      12.451  45.715  47.947  0.00  0.00      RAPB   
ATOM   4613  C   LEU   304      15.035  43.435  51.801  1.00  0.00      RAPB   
ATOM   4614  O   LEU   304      14.064  43.717  52.502  1.00  0.00      RAPB   
ATOM   4615  N   THR   305      16.266  43.288  52.326  1.00  0.00      RAPB   
ATOM   4616  HN  THR   305      17.055  43.115  51.735  0.00  0.00      RAPB   
ATOM   4617  CA  THR   305      16.474  43.431  53.741  1.00  0.00      RAPB   
ATOM   4618  HA  THR   305      15.669  42.945  54.275  0.00  0.00      RAPB   
ATOM   4619  CB  THR   305      17.801  42.833  54.194  1.00  0.00      RAPB   
ATOM   4620  HB  THR   305      18.534  42.936  53.359  0.00  0.00      RAPB   
ATOM   4621  OG1 THR   305      17.621  41.459  54.489  1.00  0.00      RAPB   
ATOM   4622  HG1 THR   305      18.513  41.079  54.486  0.00  0.00      RAPB   
ATOM   4623  CG2 THR   305      18.405  43.453  55.463  1.00  0.00      RAPB   
ATOM   4624 HG21 THR   305      19.334  42.919  55.747  0.00  0.00      RAPB   
ATOM   4625 HG22 THR   305      18.671  44.518  55.305  0.00  0.00      RAPB   
ATOM   4626 HG23 THR   305      17.687  43.377  56.308  0.00  0.00      RAPB   
ATOM   4627  C   THR   305      16.437  44.898  54.077  1.00  0.00      RAPB   
ATOM   4628  O   THR   305      16.991  45.729  53.360  1.00  0.00      RAPB   
ATOM   4629  N   PHE   306      15.768  45.249  55.196  1.00  0.00      RAPB   
ATOM   4630  HN  PHE   306      15.386  44.513  55.764  0.00  0.00      RAPB   
ATOM   4631  CA  PHE   306      15.642  46.607  55.670  1.00  0.00      RAPB   
ATOM   4632  HA  PHE   306      15.902  47.291  54.873  0.00  0.00      RAPB   
ATOM   4633  CB  PHE   306      14.225  46.986  56.174  1.00  0.00      RAPB   
ATOM   4634  HB1 PHE   306      13.893  46.233  56.919  0.00  0.00      RAPB   
ATOM   4635  HB2 PHE   306      14.273  47.980  56.667  0.00  0.00      RAPB   
ATOM   4636  CG  PHE   306      13.145  47.104  55.115  1.00  0.00      RAPB   
ATOM   4637  CD1 PHE   306      13.352  46.933  53.730  1.00  0.00      RAPB   
ATOM   4638  HD1 PHE   306      14.327  46.699  53.332  0.00  0.00      RAPB   
ATOM   4639  CD2 PHE   306      11.835  47.373  55.555  1.00  0.00      RAPB   
ATOM   4640  HD2 PHE   306      11.637  47.484  56.609  0.00  0.00      RAPB   
ATOM   4641  CE1 PHE   306      12.284  47.015  52.826  1.00  0.00      RAPB   
ATOM   4642  HE1 PHE   306      12.460  46.850  51.773  0.00  0.00      RAPB   
ATOM   4643  CE2 PHE   306      10.769  47.483  54.654  1.00  0.00      RAPB   
ATOM   4644  HE2 PHE   306       9.771  47.682  55.020  0.00  0.00      RAPB   
ATOM   4645  CZ  PHE   306      10.995  47.304  53.286  1.00  0.00      RAPB   
ATOM   4646  HZ  PHE   306      10.172  47.369  52.588  0.00  0.00      RAPB   
ATOM   4647  C   PHE   306      16.684  46.807  56.738  1.00  0.00      RAPB   
ATOM   4648  O   PHE   306      16.894  45.922  57.565  1.00  0.00      RAPB   
ATOM   4649  N   VAL   307      17.378  47.969  56.757  1.00  0.00      RAPB   
ATOM   4650  HN  VAL   307      17.301  48.651  56.023  0.00  0.00      RAPB   
ATOM   4651  CA  VAL   307      18.374  48.160  57.781  1.00  0.00      RAPB   
ATOM   4652  HA  VAL   307      18.162  47.544  58.643  0.00  0.00      RAPB   
ATOM   4653  CB  VAL   307      19.797  47.846  57.298  1.00  0.00      RAPB   
ATOM   4654  HB  VAL   307      20.542  48.419  57.895  0.00  0.00      RAPB   
ATOM   4655  CG1 VAL   307      20.089  46.349  57.513  1.00  0.00      RAPB   
ATOM   4656 HG11 VAL   307      21.117  46.105  57.175  0.00  0.00      RAPB   
ATOM   4657 HG12 VAL   307      19.994  46.079  58.586  0.00  0.00      RAPB   
ATOM   4658 HG13 VAL   307      19.376  45.729  56.935  0.00  0.00      RAPB   
ATOM   4659  CG2 VAL   307      19.999  48.234  55.822  1.00  0.00      RAPB   
ATOM   4660 HG21 VAL   307      21.057  48.061  55.535  0.00  0.00      RAPB   
ATOM   4661 HG22 VAL   307      19.361  47.618  55.153  0.00  0.00      RAPB   
ATOM   4662 HG23 VAL   307      19.763  49.305  55.663  0.00  0.00      RAPB   
ATOM   4663  C   VAL   307      18.317  49.566  58.301  1.00  0.00      RAPB   
ATOM   4664  O   VAL   307      17.849  50.480  57.623  1.00  0.00      RAPB   
ATOM   4665  N   THR   308      18.810  49.757  59.546  1.00  0.00      RAPB   
ATOM   4666  HN  THR   308      19.084  48.950  60.076  0.00  0.00      RAPB   
ATOM   4667  CA  THR   308      18.835  51.043  60.194  1.00  0.00      RAPB   
ATOM   4668  HA  THR   308      17.890  51.513  59.971  0.00  0.00      RAPB   
ATOM   4669  CB  THR   308      19.105  51.113  61.701  1.00  0.00      RAPB   
ATOM   4670  HB  THR   308      19.631  52.046  62.003  0.00  0.00      RAPB   
ATOM   4671  OG1 THR   308      19.918  50.044  62.158  1.00  0.00      RAPB   
ATOM   4672  HG1 THR   308      20.484  49.814  61.405  0.00  0.00      RAPB   
ATOM   4673  CG2 THR   308      17.779  51.198  62.459  1.00  0.00      RAPB   
ATOM   4674 HG21 THR   308      17.500  52.255  62.658  0.00  0.00      RAPB   
ATOM   4675 HG22 THR   308      16.963  50.763  61.851  0.00  0.00      RAPB   
ATOM   4676 HG23 THR   308      17.822  50.663  63.427  0.00  0.00      RAPB   
ATOM   4677  C   THR   308      19.960  51.828  59.605  1.00  0.00      RAPB   
ATOM   4678  O   THR   308      20.979  51.273  59.200  1.00  0.00      RAPB   
ATOM   4679  N   PRO   309      19.803  53.119  59.562  1.00  0.00      RAPB   
ATOM   4680  CA  PRO   309      20.858  53.989  59.128  1.00  0.00      RAPB   
ATOM   4681  HA  PRO   309      21.316  53.605  58.225  0.00  0.00      RAPB   
ATOM   4682  CD  PRO   309      18.587  53.890  59.880  1.00  0.00      RAPB   
ATOM   4683  HD1 PRO   309      17.850  53.748  59.058  0.00  0.00      RAPB   
ATOM   4684  HD2 PRO   309      18.127  53.607  60.852  0.00  0.00      RAPB   
ATOM   4685  CB  PRO   309      20.195  55.349  58.936  1.00  0.00      RAPB   
ATOM   4686  HB1 PRO   309      19.733  55.384  57.924  0.00  0.00      RAPB   
ATOM   4687  HB2 PRO   309      20.893  56.205  59.050  0.00  0.00      RAPB   
ATOM   4688  CG  PRO   309      19.060  55.340  59.931  1.00  0.00      RAPB   
ATOM   4689  HG1 PRO   309      18.276  56.051  59.604  0.00  0.00      RAPB   
ATOM   4690  HG2 PRO   309      19.421  55.606  60.949  0.00  0.00      RAPB   
ATOM   4691  C   PRO   309      21.919  54.041  60.185  1.00  0.00      RAPB   
ATOM   4692  O   PRO   309      23.020  54.520  59.916  1.00  0.00      RAPB   
ATOM   4693  N   CYS   310      21.607  53.538  61.391  1.00  0.00      RAPB   
ATOM   4694  HN  CYS   310      20.667  53.282  61.564  0.00  0.00      RAPB   
ATOM   4695  CA  CYS   310      22.498  53.578  62.515  1.00  0.00      RAPB   
ATOM   4696  HA  CYS   310      22.831  54.597  62.670  0.00  0.00      RAPB   
ATOM   4697  CB  CYS   310      21.820  53.016  63.781  1.00  0.00      RAPB   
ATOM   4698  HB1 CYS   310      21.643  51.926  63.652  0.00  0.00      RAPB   
ATOM   4699  HB2 CYS   310      22.539  53.138  64.621  0.00  0.00      RAPB   
ATOM   4700  SG  CYS   310      20.229  53.835  64.159  1.00  0.00      RAPB   
ATOM   4701  HG1 CYS   310      20.601  55.084  63.864  0.00  0.00      RAPB   
ATOM   4702  C   CYS   310      23.694  52.745  62.200  1.00  0.00      RAPB   
ATOM   4703  O   CYS   310      24.738  52.870  62.837  1.00  0.00      RAPB   
ATOM   4704  N   LEU   311      23.541  51.831  61.232  1.00  0.00      RAPB   
ATOM   4705  HN  LEU   311      22.702  51.798  60.696  0.00  0.00      RAPB   
ATOM   4706  CA  LEU   311      24.567  50.925  60.812  1.00  0.00      RAPB   
ATOM   4707  HA  LEU   311      25.010  50.464  61.675  0.00  0.00      RAPB   
ATOM   4708  CB  LEU   311      24.017  49.818  59.881  1.00  0.00      RAPB   
ATOM   4709  HB1 LEU   311      23.200  50.251  59.265  0.00  0.00      RAPB   
ATOM   4710  HB2 LEU   311      24.806  49.500  59.160  0.00  0.00      RAPB   
ATOM   4711  CG  LEU   311      23.517  48.528  60.580  1.00  0.00      RAPB   
ATOM   4712  HG  LEU   311      24.378  47.814  60.614  0.00  0.00      RAPB   
ATOM   4713  CD1 LEU   311      22.417  47.896  59.729  1.00  0.00      RAPB   
ATOM   4714 HD11 LEU   311      21.516  48.543  59.737  0.00  0.00      RAPB   
ATOM   4715 HD12 LEU   311      22.755  47.790  58.676  0.00  0.00      RAPB   
ATOM   4716 HD13 LEU   311      22.134  46.895  60.112  0.00  0.00      RAPB   
ATOM   4717  CD2 LEU   311      23.009  48.696  62.022  1.00  0.00      RAPB   
ATOM   4718 HD21 LEU   311      22.325  49.561  62.089  0.00  0.00      RAPB   
ATOM   4719 HD22 LEU   311      22.470  47.777  62.333  0.00  0.00      RAPB   
ATOM   4720 HD23 LEU   311      23.862  48.855  62.709  0.00  0.00      RAPB   
ATOM   4721  C   LEU   311      25.712  51.659  60.163  1.00  0.00      RAPB   
ATOM   4722  O   LEU   311      26.825  51.138  60.122  1.00  0.00      RAPB   
ATOM   4723  N   LEU   312      25.486  52.859  59.587  1.00  0.00      RAPB   
ATOM   4724  HN  LEU   312      24.619  53.351  59.655  0.00  0.00      RAPB   
ATOM   4725  CA  LEU   312      26.561  53.478  58.850  1.00  0.00      RAPB   
ATOM   4726  HA  LEU   312      27.031  52.752  58.201  0.00  0.00      RAPB   
ATOM   4727  CB  LEU   312      25.908  54.613  58.034  1.00  0.00      RAPB   
ATOM   4728  HB1 LEU   312      25.097  54.163  57.430  0.00  0.00      RAPB   
ATOM   4729  HB2 LEU   312      25.424  55.324  58.743  0.00  0.00      RAPB   
ATOM   4730  CG  LEU   312      26.836  55.407  57.102  1.00  0.00      RAPB   
ATOM   4731  HG  LEU   312      27.645  55.880  57.708  0.00  0.00      RAPB   
ATOM   4732  CD1 LEU   312      26.033  56.557  56.479  1.00  0.00      RAPB   
ATOM   4733 HD11 LEU   312      25.353  56.174  55.691  0.00  0.00      RAPB   
ATOM   4734 HD12 LEU   312      25.429  57.064  57.262  0.00  0.00      RAPB   
ATOM   4735 HD13 LEU   312      26.716  57.314  56.046  0.00  0.00      RAPB   
ATOM   4736  CD2 LEU   312      27.520  54.478  56.093  1.00  0.00      RAPB   
ATOM   4737 HD21 LEU   312      26.782  54.014  55.408  0.00  0.00      RAPB   
ATOM   4738 HD22 LEU   312      28.287  55.009  55.502  0.00  0.00      RAPB   
ATOM   4739 HD23 LEU   312      28.072  53.668  56.616  0.00  0.00      RAPB   
ATOM   4740  C   LEU   312      27.614  54.055  59.750  1.00  0.00      RAPB   
ATOM   4741  O   LEU   312      27.704  55.270  59.921  1.00  0.00      RAPB   
ATOM   4742  N   ALA   313      28.461  53.176  60.321  1.00  0.00      RAPB   
ATOM   4743  HN  ALA   313      28.358  52.194  60.112  0.00  0.00      RAPB   
ATOM   4744  CA  ALA   313      29.567  53.543  61.162  1.00  0.00      RAPB   
ATOM   4745  HA  ALA   313      29.223  54.269  61.884  0.00  0.00      RAPB   
ATOM   4746  CB  ALA   313      30.064  52.283  61.883  1.00  0.00      RAPB   
ATOM   4747  HB1 ALA   313      29.249  51.846  62.496  0.00  0.00      RAPB   
ATOM   4748  HB2 ALA   313      30.374  51.515  61.139  0.00  0.00      RAPB   
ATOM   4749  HB3 ALA   313      30.932  52.505  62.537  0.00  0.00      RAPB   
ATOM   4750  C   ALA   313      30.644  54.207  60.352  1.00  0.00      RAPB   
ATOM   4751  O   ALA   313      31.310  55.124  60.829  1.00  0.00      RAPB   
ATOM   4752  N   GLY   314      30.859  53.730  59.108  1.00  0.00      RAPB   
ATOM   4753  HN  GLY   314      30.319  52.964  58.724  0.00  0.00      RAPB   
ATOM   4754  CA  GLY   314      31.879  54.258  58.240  1.00  0.00      RAPB   
ATOM   4755  HA1 GLY   314      32.258  55.203  58.598  0.00  0.00      RAPB   
ATOM   4756  HA2 GLY   314      31.462  54.302  57.245  0.00  0.00      RAPB   
ATOM   4757  C   GLY   314      33.023  53.283  58.188  1.00  0.00      RAPB   
ATOM   4758  O   GLY   314      33.877  53.354  57.305  1.00  0.00      RAPB   
ATOM   4759  N   ASP   315      33.138  52.433  59.224  1.00  0.00      RAPB   
ATOM   4760  HN  ASP   315      32.471  52.459  59.966  0.00  0.00      RAPB   
ATOM   4761  CA  ASP   315      34.103  51.371  59.319  1.00  0.00      RAPB   
ATOM   4762  HA  ASP   315      34.902  51.626  58.636  0.00  0.00      RAPB   
ATOM   4763  CB  ASP   315      34.843  51.316  60.705  1.00  0.00      RAPB   
ATOM   4764  HB1 ASP   315      35.633  50.539  60.664  0.00  0.00      RAPB   
ATOM   4765  HB2 ASP   315      35.331  52.297  60.877  0.00  0.00      RAPB   
ATOM   4766  CG  ASP   315      33.988  51.034  61.919  1.00  0.00      RAPB   
ATOM   4767  OD1 ASP   315      32.749  50.918  61.760  1.00  0.00      RAPB   
ATOM   4768  OD2 ASP   315      34.546  50.880  63.045  1.00  0.00      RAPB   
ATOM   4769  C   ASP   315      33.627  50.049  58.771  1.00  0.00      RAPB   
ATOM   4770  O   ASP   315      34.441  49.153  58.554  1.00  0.00      RAPB   
ATOM   4771  N   ARG   316      32.303  49.862  58.577  1.00  0.00      RAPB   
ATOM   4772  HN  ARG   316      31.635  50.607  58.692  0.00  0.00      RAPB   
ATOM   4773  CA  ARG   316      31.750  48.593  58.168  1.00  0.00      RAPB   
ATOM   4774  HA  ARG   316      30.707  48.772  57.961  0.00  0.00      RAPB   
ATOM   4775  CB  ARG   316      32.393  47.987  56.857  1.00  0.00      RAPB   
ATOM   4776  HB1 ARG   316      33.220  47.299  57.134  0.00  0.00      RAPB   
ATOM   4777  HB2 ARG   316      31.611  47.392  56.342  0.00  0.00      RAPB   
ATOM   4778  CG  ARG   316      32.976  49.067  55.911  1.00  0.00      RAPB   
ATOM   4779  HG1 ARG   316      32.336  49.974  56.073  0.00  0.00      RAPB   
ATOM   4780  HG2 ARG   316      34.005  49.358  56.207  0.00  0.00      RAPB   
ATOM   4781  CD  ARG   316      32.921  48.855  54.408  1.00  0.00      RAPB   
ATOM   4782  HD1 ARG   316      32.030  48.260  54.113  0.00  0.00      RAPB   
ATOM   4783  HD2 ARG   316      32.816  49.904  54.034  0.00  0.00      RAPB   
ATOM   4784  NE  ARG   316      34.156  48.264  53.786  1.00  0.00      RAPB   
ATOM   4785  HE  ARG   316      34.718  47.633  54.302  0.00  0.00      RAPB   
ATOM   4786  CZ  ARG   316      34.502  48.567  52.521  1.00  0.00      RAPB   
ATOM   4787  NH1 ARG   316      35.437  47.875  51.888  1.00  0.00      RAPB   
ATOM   4788 HH11 ARG   316      35.272  47.877  50.897  0.00  0.00      RAPB   
ATOM   4789 HH12 ARG   316      35.735  47.030  52.299  0.00  0.00      RAPB   
ATOM   4790  NH2 ARG   316      33.834  49.472  51.818  1.00  0.00      RAPB   
ATOM   4791 HH21 ARG   316      34.194  49.988  51.024  0.00  0.00      RAPB   
ATOM   4792 HH22 ARG   316      32.992  49.862  52.188  0.00  0.00      RAPB   
ATOM   4793  C   ARG   316      31.794  47.643  59.336  1.00  0.00      RAPB   
ATOM   4794  O   ARG   316      31.584  46.440  59.185  1.00  0.00      RAPB   
ATOM   4795  N   SER   317      32.012  48.180  60.553  1.00  0.00      RAPB   
ATOM   4796  HN  SER   317      32.155  49.173  60.642  0.00  0.00      RAPB   
ATOM   4797  CA  SER   317      32.127  47.399  61.759  1.00  0.00      RAPB   
ATOM   4798  HA  SER   317      32.786  46.579  61.525  0.00  0.00      RAPB   
ATOM   4799  CB  SER   317      32.723  48.085  63.019  1.00  0.00      RAPB   
ATOM   4800  HB1 SER   317      32.814  47.342  63.842  0.00  0.00      RAPB   
ATOM   4801  HB2 SER   317      33.746  48.448  62.778  0.00  0.00      RAPB   
ATOM   4802  OG  SER   317      31.937  49.183  63.481  1.00  0.00      RAPB   
ATOM   4803  HG1 SER   317      32.223  49.938  62.898  0.00  0.00      RAPB   
ATOM   4804  C   SER   317      30.810  46.784  62.160  1.00  0.00      RAPB   
ATOM   4805  O   SER   317      30.787  45.805  62.904  1.00  0.00      RAPB   
ATOM   4806  N   LEU   318      29.691  47.402  61.739  1.00  0.00      RAPB   
ATOM   4807  HN  LEU   318      29.826  48.252  61.230  0.00  0.00      RAPB   
ATOM   4808  CA  LEU   318      28.312  47.051  61.992  1.00  0.00      RAPB   
ATOM   4809  HA  LEU   318      28.315  46.593  62.971  0.00  0.00      RAPB   
ATOM   4810  CB  LEU   318      27.396  48.293  62.176  1.00  0.00      RAPB   
ATOM   4811  HB1 LEU   318      27.779  49.122  61.539  0.00  0.00      RAPB   
ATOM   4812  HB2 LEU   318      26.365  48.063  61.839  0.00  0.00      RAPB   
ATOM   4813  CG  LEU   318      27.326  48.767  63.660  1.00  0.00      RAPB   
ATOM   4814  HG  LEU   318      26.857  47.946  64.254  0.00  0.00      RAPB   
ATOM   4815  CD1 LEU   318      26.477  50.031  63.845  1.00  0.00      RAPB   
ATOM   4816 HD11 LEU   318      26.537  50.388  64.895  0.00  0.00      RAPB   
ATOM   4817 HD12 LEU   318      26.854  50.841  63.181  0.00  0.00      RAPB   
ATOM   4818 HD13 LEU   318      25.416  49.840  63.605  0.00  0.00      RAPB   
ATOM   4819  CD2 LEU   318      28.701  49.047  64.279  1.00  0.00      RAPB   
ATOM   4820 HD21 LEU   318      29.251  49.783  63.653  0.00  0.00      RAPB   
ATOM   4821 HD22 LEU   318      28.593  49.460  65.303  0.00  0.00      RAPB   
ATOM   4822 HD23 LEU   318      29.318  48.127  64.347  0.00  0.00      RAPB   
ATOM   4823  C   LEU   318      27.790  45.918  61.143  1.00  0.00      RAPB   
ATOM   4824  O   LEU   318      26.641  45.512  61.308  1.00  0.00      RAPB   
ATOM   4825  N   ALA   319      28.588  45.417  60.183  1.00  0.00      RAPB   
ATOM   4826  HN  ALA   319      29.515  45.787  60.101  0.00  0.00      RAPB   
ATOM   4827  CA  ALA   319      28.209  44.475  59.155  1.00  0.00      RAPB   
ATOM   4828  HA  ALA   319      27.498  44.965  58.510  0.00  0.00      RAPB   
ATOM   4829  CB  ALA   319      29.472  44.110  58.355  1.00  0.00      RAPB   
ATOM   4830  HB1 ALA   319      29.897  45.020  57.877  0.00  0.00      RAPB   
ATOM   4831  HB2 ALA   319      30.251  43.684  59.025  0.00  0.00      RAPB   
ATOM   4832  HB3 ALA   319      29.250  43.369  57.564  0.00  0.00      RAPB   
ATOM   4833  C   ALA   319      27.571  43.222  59.694  1.00  0.00      RAPB   
ATOM   4834  O   ALA   319      26.867  42.530  58.957  1.00  0.00      RAPB   
ATOM   4835  N   ASP   320      27.826  42.850  60.960  1.00  0.00      RAPB   
ATOM   4836  HN  ASP   320      28.446  43.364  61.546  0.00  0.00      RAPB   
ATOM   4837  CA  ASP   320      27.262  41.628  61.473  1.00  0.00      RAPB   
ATOM   4838  HA  ASP   320      27.636  40.789  60.903  0.00  0.00      RAPB   
ATOM   4839  CB  ASP   320      27.673  41.506  62.986  1.00  0.00      RAPB   
ATOM   4840  HB1 ASP   320      28.198  42.428  63.308  0.00  0.00      RAPB   
ATOM   4841  HB2 ASP   320      26.778  41.399  63.630  0.00  0.00      RAPB   
ATOM   4842  CG  ASP   320      28.601  40.339  63.316  1.00  0.00      RAPB   
ATOM   4843  OD1 ASP   320      29.801  40.366  62.941  1.00  0.00      RAPB   
ATOM   4844  OD2 ASP   320      28.136  39.393  64.006  1.00  0.00      RAPB   
ATOM   4845  C   ASP   320      25.765  41.665  61.313  1.00  0.00      RAPB   
ATOM   4846  O   ASP   320      25.117  40.631  61.169  1.00  0.00      RAPB   
ATOM   4847  N   VAL   321      25.147  42.854  61.354  1.00  0.00      RAPB   
ATOM   4848  HN  VAL   321      25.658  43.705  61.487  0.00  0.00      RAPB   
ATOM   4849  CA  VAL   321      23.722  42.904  61.181  1.00  0.00      RAPB   
ATOM   4850  HA  VAL   321      23.256  42.238  61.896  0.00  0.00      RAPB   
ATOM   4851  CB  VAL   321      23.165  44.310  61.393  1.00  0.00      RAPB   
ATOM   4852  HB  VAL   321      23.618  45.011  60.654  0.00  0.00      RAPB   
ATOM   4853  CG1 VAL   321      21.630  44.313  61.228  1.00  0.00      RAPB   
ATOM   4854 HG11 VAL   321      21.211  45.310  61.474  0.00  0.00      RAPB   
ATOM   4855 HG12 VAL   321      21.333  44.071  60.185  0.00  0.00      RAPB   
ATOM   4856 HG13 VAL   321      21.158  43.556  61.892  0.00  0.00      RAPB   
ATOM   4857  CG2 VAL   321      23.541  44.779  62.814  1.00  0.00      RAPB   
ATOM   4858 HG21 VAL   321      23.091  45.770  63.019  0.00  0.00      RAPB   
ATOM   4859 HG22 VAL   321      23.168  44.052  63.567  0.00  0.00      RAPB   
ATOM   4860 HG23 VAL   321      24.642  44.872  62.927  0.00  0.00      RAPB   
ATOM   4861  C   VAL   321      23.394  42.380  59.817  1.00  0.00      RAPB   
ATOM   4862  O   VAL   321      22.391  41.689  59.632  1.00  0.00      RAPB   
ATOM   4863  N   ILE   322      24.223  42.723  58.811  1.00  0.00      RAPB   
ATOM   4864  HN  ILE   322      25.089  43.186  58.986  0.00  0.00      RAPB   
ATOM   4865  CA  ILE   322      23.963  42.259  57.475  1.00  0.00      RAPB   
ATOM   4866  HA  ILE   322      22.896  42.399  57.360  0.00  0.00      RAPB   
ATOM   4867  CB  ILE   322      24.536  43.117  56.372  1.00  0.00      RAPB   
ATOM   4868  HB  ILE   322      25.407  42.590  55.926  0.00  0.00      RAPB   
ATOM   4869  CG2 ILE   322      23.406  43.278  55.339  1.00  0.00      RAPB   
ATOM   4870 HG21 ILE   322      23.136  42.298  54.893  0.00  0.00      RAPB   
ATOM   4871 HG22 ILE   322      22.492  43.708  55.804  0.00  0.00      RAPB   
ATOM   4872 HG23 ILE   322      23.727  43.976  54.539  0.00  0.00      RAPB   
ATOM   4873  CG1 ILE   322      25.017  44.517  56.851  1.00  0.00      RAPB   
ATOM   4874 HG11 ILE   322      25.751  44.385  57.668  0.00  0.00      RAPB   
ATOM   4875 HG12 ILE   322      25.570  45.004  56.019  0.00  0.00      RAPB   
ATOM   4876  CD  ILE   322      23.922  45.493  57.307  1.00  0.00      RAPB   
ATOM   4877  HD1 ILE   322      24.384  46.389  57.774  0.00  0.00      RAPB   
ATOM   4878  HD2 ILE   322      23.311  45.839  56.447  0.00  0.00      RAPB   
ATOM   4879  HD3 ILE   322      23.243  45.033  58.053  0.00  0.00      RAPB   
ATOM   4880  C   ILE   322      24.090  40.768  57.400  1.00  0.00      RAPB   
ATOM   4881  O   ILE   322      23.236  40.098  56.820  1.00  0.00      RAPB   
ATOM   4882  N   ILE   323      25.143  40.197  58.011  1.00  0.00      RAPB   
ATOM   4883  HN  ILE   323      25.823  40.751  58.495  0.00  0.00      RAPB   
ATOM   4884  CA  ILE   323      25.339  38.778  57.930  1.00  0.00      RAPB   
ATOM   4885  HA  ILE   323      25.442  38.440  56.909  0.00  0.00      RAPB   
ATOM   4886  CB  ILE   323      26.629  38.671  58.723  1.00  0.00      RAPB   
ATOM   4887  HB  ILE   323      26.562  39.314  59.635  0.00  0.00      RAPB   
ATOM   4888  CG2 ILE   323      26.789  37.260  59.207  1.00  0.00      RAPB   
ATOM   4889 HG21 ILE   323      27.792  37.103  59.660  0.00  0.00      RAPB   
ATOM   4890 HG22 ILE   323      26.039  37.095  59.996  0.00  0.00      RAPB   
ATOM   4891 HG23 ILE   323      26.616  36.544  58.380  0.00  0.00      RAPB   
ATOM   4892  CG1 ILE   323      27.838  39.179  57.909  1.00  0.00      RAPB   
ATOM   4893 HG11 ILE   323      27.984  38.509  57.035  0.00  0.00      RAPB   
ATOM   4894 HG12 ILE   323      27.621  40.198  57.521  0.00  0.00      RAPB   
ATOM   4895  CD  ILE   323      29.152  39.268  58.695  1.00  0.00      RAPB   
ATOM   4896  HD1 ILE   323      29.967  39.650  58.043  0.00  0.00      RAPB   
ATOM   4897  HD2 ILE   323      29.058  39.951  59.564  0.00  0.00      RAPB   
ATOM   4898  HD3 ILE   323      29.465  38.275  59.079  0.00  0.00      RAPB   
ATOM   4899  C   ILE   323      24.150  38.120  58.558  1.00  0.00      RAPB   
ATOM   4900  O   ILE   323      23.696  37.067  58.111  1.00  0.00      RAPB   
ATOM   4901  N   HSD   324      23.618  38.731  59.630  1.00  0.00      RAPB   
ATOM   4902  HN  HSD   324      24.033  39.565  60.004  0.00  0.00      RAPB   
ATOM   4903  CA  HSD   324      22.495  38.186  60.338  1.00  0.00      RAPB   
ATOM   4904  HA  HSD   324      22.725  37.189  60.682  0.00  0.00      RAPB   
ATOM   4905  ND1 HSD   324      20.978  38.272  63.666  1.00  0.00      RAPB   
ATOM   4906  HD1 HSD   324      21.850  38.060  64.139  0.00  0.00      RAPB   
ATOM   4907  CG  HSD   324      20.886  38.721  62.372  1.00  0.00      RAPB   
ATOM   4908  CB  HSD   324      22.090  39.103  61.536  1.00  0.00      RAPB   
ATOM   4909  HB1 HSD   324      22.970  39.224  62.199  0.00  0.00      RAPB   
ATOM   4910  HB2 HSD   324      21.849  40.116  61.170  0.00  0.00      RAPB   
ATOM   4911  NE2 HSD   324      18.808  38.536  63.267  1.00  0.00      RAPB   
ATOM   4912  CD2 HSD   324      19.554  38.878  62.137  1.00  0.00      RAPB   
ATOM   4913  HD2 HSD   324      19.070  39.177  61.223  0.00  0.00      RAPB   
ATOM   4914  CE1 HSD   324      19.724  38.171  64.160  1.00  0.00      RAPB   
ATOM   4915  HE1 HSD   324      19.524  37.801  65.171  0.00  0.00      RAPB   
ATOM   4916  C   HSD   324      21.290  38.098  59.453  1.00  0.00      RAPB   
ATOM   4917  O   HSD   324      20.678  37.037  59.339  1.00  0.00      RAPB   
ATOM   4918  N   GLU   325      20.931  39.207  58.780  1.00  0.00      RAPB   
ATOM   4919  HN  GLU   325      21.407  40.077  58.925  0.00  0.00      RAPB   
ATOM   4920  CA  GLU   325      19.738  39.247  57.979  1.00  0.00      RAPB   
ATOM   4921  HA  GLU   325      18.934  38.850  58.584  0.00  0.00      RAPB   
ATOM   4922  CB  GLU   325      19.288  40.666  57.569  1.00  0.00      RAPB   
ATOM   4923  HB1 GLU   325      20.020  41.096  56.854  0.00  0.00      RAPB   
ATOM   4924  HB2 GLU   325      18.307  40.576  57.044  0.00  0.00      RAPB   
ATOM   4925  CG  GLU   325      19.087  41.681  58.737  1.00  0.00      RAPB   
ATOM   4926  HG1 GLU   325      20.074  42.041  59.087  0.00  0.00      RAPB   
ATOM   4927  HG2 GLU   325      18.524  42.558  58.358  0.00  0.00      RAPB   
ATOM   4928  CD  GLU   325      18.341  41.183  59.977  1.00  0.00      RAPB   
ATOM   4929  OE1 GLU   325      17.415  40.341  59.870  1.00  0.00      RAPB   
ATOM   4930  OE2 GLU   325      18.729  41.629  61.090  1.00  0.00      RAPB   
ATOM   4931  C   GLU   325      19.870  38.295  56.834  1.00  0.00      RAPB   
ATOM   4932  O   GLU   325      18.896  37.648  56.451  1.00  0.00      RAPB   
ATOM   4933  N   ILE   326      21.079  38.184  56.247  1.00  0.00      RAPB   
ATOM   4934  HN  ILE   326      21.860  38.730  56.561  0.00  0.00      RAPB   
ATOM   4935  CA  ILE   326      21.234  37.280  55.144  1.00  0.00      RAPB   
ATOM   4936  HA  ILE   326      20.549  37.524  54.343  0.00  0.00      RAPB   
ATOM   4937  CB  ILE   326      22.701  37.235  54.662  1.00  0.00      RAPB   
ATOM   4938  HB  ILE   326      23.366  37.209  55.557  0.00  0.00      RAPB   
ATOM   4939  CG2 ILE   326      23.022  35.988  53.789  1.00  0.00      RAPB   
ATOM   4940 HG21 ILE   326      24.030  36.060  53.338  0.00  0.00      RAPB   
ATOM   4941 HG22 ILE   326      23.017  35.050  54.382  0.00  0.00      RAPB   
ATOM   4942 HG23 ILE   326      22.280  35.892  52.968  0.00  0.00      RAPB   
ATOM   4943  CG1 ILE   326      23.030  38.500  53.869  1.00  0.00      RAPB   
ATOM   4944 HG11 ILE   326      22.517  38.415  52.884  0.00  0.00      RAPB   
ATOM   4945 HG12 ILE   326      22.625  39.385  54.406  0.00  0.00      RAPB   
ATOM   4946  CD  ILE   326      24.522  38.714  53.643  1.00  0.00      RAPB   
ATOM   4947  HD1 ILE   326      24.701  39.598  53.002  0.00  0.00      RAPB   
ATOM   4948  HD2 ILE   326      25.042  38.865  54.614  0.00  0.00      RAPB   
ATOM   4949  HD3 ILE   326      24.985  37.847  53.127  0.00  0.00      RAPB   
ATOM   4950  C   ILE   326      20.963  35.884  55.604  1.00  0.00      RAPB   
ATOM   4951  O   ILE   326      20.337  35.103  54.889  1.00  0.00      RAPB   
ATOM   4952  N   SER   327      21.408  35.540  56.826  1.00  0.00      RAPB   
ATOM   4953  HN  SER   327      21.885  36.217  57.389  0.00  0.00      RAPB   
ATOM   4954  CA  SER   327      21.273  34.209  57.349  1.00  0.00      RAPB   
ATOM   4955  HA  SER   327      21.751  33.519  56.669  0.00  0.00      RAPB   
ATOM   4956  CB  SER   327      21.920  34.075  58.740  1.00  0.00      RAPB   
ATOM   4957  HB1 SER   327      21.459  34.783  59.460  0.00  0.00      RAPB   
ATOM   4958  HB2 SER   327      21.751  33.046  59.128  0.00  0.00      RAPB   
ATOM   4959  OG  SER   327      23.325  34.318  58.657  1.00  0.00      RAPB   
ATOM   4960  HG1 SER   327      23.453  35.273  58.510  0.00  0.00      RAPB   
ATOM   4961  C   SER   327      19.829  33.807  57.456  1.00  0.00      RAPB   
ATOM   4962  O   SER   327      19.507  32.623  57.364  1.00  0.00      RAPB   
ATOM   4963  N   HSD   328      18.916  34.772  57.654  1.00  0.00      RAPB   
ATOM   4964  HN  HSD   328      19.192  35.730  57.746  0.00  0.00      RAPB   
ATOM   4965  CA  HSD   328      17.517  34.466  57.789  1.00  0.00      RAPB   
ATOM   4966  HA  HSD   328      17.418  33.682  58.518  0.00  0.00      RAPB   
ATOM   4967  ND1 HSD   328      16.170  35.002  60.584  1.00  0.00      RAPB   
ATOM   4968  HD1 HSD   328      15.892  34.053  60.367  0.00  0.00      RAPB   
ATOM   4969  CG  HSD   328      16.622  35.928  59.673  1.00  0.00      RAPB   
ATOM   4970  CB  HSD   328      16.648  35.675  58.199  1.00  0.00      RAPB   
ATOM   4971  HB1 HSD   328      16.985  36.587  57.663  0.00  0.00      RAPB   
ATOM   4972  HB2 HSD   328      15.582  35.504  57.932  0.00  0.00      RAPB   
ATOM   4973  NE2 HSD   328      16.644  36.829  61.737  1.00  0.00      RAPB   
ATOM   4974  CD2 HSD   328      16.898  37.048  60.385  1.00  0.00      RAPB   
ATOM   4975  HD2 HSD   328      17.247  38.005  60.019  0.00  0.00      RAPB   
ATOM   4976  CE1 HSD   328      16.193  35.584  61.799  1.00  0.00      RAPB   
ATOM   4977  HE1 HSD   328      15.888  35.056  62.708  0.00  0.00      RAPB   
ATOM   4978  C   HSD   328      16.984  33.918  56.504  1.00  0.00      RAPB   
ATOM   4979  O   HSD   328      15.952  33.246  56.499  1.00  0.00      RAPB   
ATOM   4980  N   SER   329      17.655  34.201  55.371  1.00  0.00      RAPB   
ATOM   4981  HN  SER   329      18.496  34.745  55.375  0.00  0.00      RAPB   
ATOM   4982  CA  SER   329      17.143  33.721  54.124  1.00  0.00      RAPB   
ATOM   4983  HA  SER   329      16.152  34.125  53.979  0.00  0.00      RAPB   
ATOM   4984  CB  SER   329      18.002  34.156  52.914  1.00  0.00      RAPB   
ATOM   4985  HB1 SER   329      17.531  33.797  51.982  0.00  0.00      RAPB   
ATOM   4986  HB2 SER   329      18.024  35.269  52.874  0.00  0.00      RAPB   
ATOM   4987  OG  SER   329      19.340  33.660  52.938  1.00  0.00      RAPB   
ATOM   4988  HG1 SER   329      19.813  34.161  53.630  0.00  0.00      RAPB   
ATOM   4989  C   SER   329      17.019  32.227  54.197  1.00  0.00      RAPB   
ATOM   4990  O   SER   329      16.335  31.634  53.364  1.00  0.00      RAPB   
ATOM   4991  N   TRP   330      17.830  31.554  55.042  1.00  0.00      RAPB   
ATOM   4992  HN  TRP   330      18.533  32.039  55.555  0.00  0.00      RAPB   
ATOM   4993  CA  TRP   330      17.616  30.166  55.355  1.00  0.00      RAPB   
ATOM   4994  HA  TRP   330      17.194  29.603  54.535  0.00  0.00      RAPB   
ATOM   4995  CB  TRP   330      19.007  29.787  55.886  1.00  0.00      RAPB   
ATOM   4996  HB1 TRP   330      19.444  30.441  56.659  0.00  0.00      RAPB   
ATOM   4997  HB2 TRP   330      19.074  28.736  56.229  0.00  0.00      RAPB   
ATOM   4998  CG  TRP   330      19.849  29.988  54.752  1.00  0.00      RAPB   
ATOM   4999  CD2 TRP   330      19.571  29.091  53.723  1.00  0.00      RAPB
[truncated: 408,645 more chars]
